# Supplementary material for: The population structure of vancomycin-resistant and -susceptible Enterococcus faecium in a low-prevalence antimicrobial resistance setting is highly influenced by circulating global hospital-associated clones
Source: Microb Genom. 2023 Dec 19;9(12):001160. doi: 10.1099/mgen.0.001160 (PMC10763505; doi:10.1099/mgen.0.001160)
Supplement: Supplementary material 2 [file mgen-9-1160-s002.xlsx]

## Sheet: E. faecium
File S1. Assembly quality, metadata as well as repository numbers for each E. faecium sample
ID	Number of contigs	Genome size	Coverage	Species	ST	Cluster type	van type	Ampicillin restance	Gentamicin restance	Linezolid restance	Year	Hospital	Source	Collection	Genome/GenBank assembly accession	Biosample accession	Bioproject
51268383	180	2986191	260.185	E. faecium	203	3056		Yes	No	No	2014	W3	Blood	VSE 2014	JANDWB000000000	SAMN29678716	PRJNA858233
51268385	204	2948703	267.375	E. faecium	117	24		Yes	Yes	No	2014	W3	Blood	VSE 2014	JANDWA000000000	SAMN29678717	PRJNA858233
51269029	263	2816456	182.215	E. faecium	203	3061		Yes	Yes	No	2014	N2	Blood	VSE 2014	JANDVY000000000	SAMN29678719	PRJNA858233
51269053	197	2913264	294.992	E. faecium	203	3061		Yes	Yes	No	2014	N2	Blood	VSE 2014	JANDVW000000000	SAMN29678721	PRJNA858233
51269054	179	2921773	252.259	E. faecium	117	3054		Yes	Yes	No	2014	N2	Blood	VSE 2014	JANDVV000000000	SAMN29678722	PRJNA858233
51269055	82	2696792	247.855	E. faecium	1262	6198		No	No	No	2014	N2	Blood	VSE 2014	JANDVU000000000	SAMN29678723	PRJNA858233
51269056	186	2702017	183.336	E. faecium	80	16		Yes	No	No	2014	N2	Blood	VSE 2014	JANDVT000000000	SAMN29678724	PRJNA858233
51269058	33	2525923	215.737	E. faecium	214	6200		No	No	No	2014	N2	Blood	VSE 2014	JANDVR000000000	SAMN29678726	PRJNA858233
51269059	188	3008516	62.7322	E. faecium	203	3056		Yes	No	No	2014	W1	Blood	VSE 2014	JANEVY000000000	SAMN29681574	PRJNA858233
51269060	188	3069601	193.986	E. faecium	203	3056		Yes	No	No	2014	W1	Blood	VSE 2014	JANDVQ000000000	SAMN29678727	PRJNA858233
51269061	195	2930062	242.545	E. faecium	117	24	vanB	Yes	Yes	No	2014	W1	Blood	VRE 2010-15	JANDVP000000000	SAMN29678728	PRJNA858233
51269063	208	2760983	130.096	E. faecium	17	3040		Yes	No	No	2014	W1	Blood	VSE 2014	JANDVN000000000	SAMN29678730	PRJNA858233
51269064	167	2720911	277.962	E. faecium	80	16		Yes	No	No	2014	W1	Blood	VSE 2014	JANDVM000000000	SAMN29678731	PRJNA858233
51269065	122	2330471	118.809	E. faecium	29	6201		No	No	No	2014	W1	Blood	VSE 2014	JANDVL000000000	SAMN29678732	PRJNA858233
51269066	226	3057345	251.722	E. faecium	203	3061		Yes	Yes	No	2014	W1	Blood	VSE 2014	JANDVK000000000	SAMN29678733	PRJNA858233
51269067	181	2989587	258.753	E. faecium	203	3056		Yes	No	No	2014	W1	Blood	VSE 2014	JANDVJ000000000	SAMN29678734	PRJNA858233
51269068	202	2920775	35.5477	E. faecium	192	3083		Yes	Yes	No	2014	W1	Blood	VSE 2014	JANEVX000000000	SAMN29681575	PRJNA858233
51269069	177	2839179	179.459	E. faecium	192	3086		Yes	Yes	No	2014	W1	Blood	VSE 2014	JANDVI000000000	SAMN29678735	PRJNA858233
51269070	198	2926694	241.24	E. faecium	117	24		Yes	Yes	No	2014	W1	Blood	VSE 2014	JANDVH000000000	SAMN29678736	PRJNA858233
51269071	194	2846804	220.996	E. faecium	17	275		Yes	Yes	No	2014	W1	Blood	VSE 2014	JANDVG000000000	SAMN29678737	PRJNA858233
51269072	142	2710648	253.577	E. faecium	80	3096		Yes	Yes	No	2014	W1	Blood	VSE 2014	JANDVF000000000	SAMN29678738	PRJNA858233
51269073	178	2880838	252.687	E. faecium	117	24		Yes	Yes	No	2014	W1	Blood	VSE 2014	JANDVE000000000	SAMN29678739	PRJNA858233
51269075	173	2881112	196.84	E. faecium	192	188	vanA	Yes	No	No	2013	N2	Feces	VRE 2010-15	JANDVD000000000	SAMN29678740	PRJNA858233
51269769	180	2820439	33.6819	E. faecium	80	16		Yes	No	No	2014	E8	Blood	VSE 2014	JANEVS000000000	SAMN29681580	PRJNA858233
51269770	170	2762377	209.347	E. faecium	80	16		Yes	Yes	No	2014	E8	Blood	VSE 2014	JANDVC000000000	SAMN29678741	PRJNA858233
51269771	212	2917979	253.876	E. faecium	202	3077		Yes	Yes	No	2014	E8	Blood	VSE 2014	JANDVB000000000	SAMN29678742	PRJNA858233
51269772	243	3052659	186.71	E. faecium	262	1016		Yes	Yes	No	2014	E8	Blood	VSE 2014	JANDVA000000000	SAMN29678743	PRJNA858233
51269773	194	2858341	231.652	E. faecium	17	53		Yes	No	No	2014	E8	Blood	VSE 2014	JANDUZ000000000	SAMN29678744	PRJNA858233
51269774	250	3056802	199.531	E. faecium	262	1016		Yes	Yes	No	2014	E8	Blood	VSE 2014	JANDUY000000000	SAMN29678745	PRJNA858233
51269775	232	2913586	113.663	E. faecium	203	3056		Yes	No	No	2014	E8	Blood	VSE 2014	JANDUX000000000	SAMN29678746	PRJNA858233
51269776	91	2339300	176.272	E. faecium	822	6202		Yes	No	No	2014	E8	Blood	VSE 2014	JANDUW000000000	SAMN29678747	PRJNA858233
51269777	193	2744134	142.238	E. faecium	80	16		Yes	No	No	2014	E8	Blood	VSE 2014	JANDUV000000000	SAMN29678748	PRJNA858233
51269778	226	2826734	96.8037	E. faecium	17	53		Yes	No	No	2014	E8	Blood	VSE 2014	JANDUU000000000	SAMN29678749	PRJNA858233
51269779	268	2728708	90.2721	E. faecium	80	16		Yes	No	No	2014	E8	Blood	VSE 2014	JANDUT000000000	SAMN29678750	PRJNA858233
51269928	243	2633991	78.4424	E. faecium	80	16		Yes	No	No	2014	W2	Blood	VSE 2014	JANDUS000000000	SAMN29678751	PRJNA858233
51269929	294	2626435	81.8218	E. faecium	80	16		Yes	No	No	2014	W2	Blood	VSE 2014	JANDUR000000000	SAMN29678752	PRJNA858233
51269930	172	2700796	38.4251	E. faecium	80	16		Yes	No	No	2014	W2	Blood	VSE 2014	JANEVR000000000	SAMN29681581	PRJNA858233
51269932	159	2589142	102.455	E. faecium	18	222	vanA	Yes	No	No	2010	W2	Urine	VRE 2010-15	JANDUP000000000	SAMN29678754	PRJNA858233
51269933	327	2871267	40.172	E. faecium	192	26	vanB	Yes	No	No	2011	W2	Feces	VRE 2010-15	JANDUO000000000	SAMN29678755	PRJNA858233
51269934	282	2891603	122.659	E. faecium	192	26	vanB	Yes	No	No	2011	W2	Feces	VRE 2010-15	JANDUN000000000	SAMN29678756	PRJNA858233
51269935	293	2810321	117.338	E. faecium	192	3	vanB	Yes	No	No	2011	W2	Urine	VRE 2010-15	JANDUM000000000	SAMN29678757	PRJNA858233
51269936	367	2745063	113.266	E. faecium	192	3	vanB	Yes	No	No	2011	W2	Feces	VRE 2010-15	JANDUL000000000	SAMN29678758	PRJNA858233
51269937	256	2894153	117.338	E. faecium	203	3061	vanB	Yes	No	No	2013	W2	Feces	VRE 2010-15	JANDUK000000000	SAMN29678759	PRJNA858233
51269938	349	2853105	114.294	E. faecium	203	3057	vanA	Yes	Yes	No	2013	W2	Feces	VRE 2010-15	JANDUJ000000000	SAMN29678760	PRJNA858233
51269939	254	2947113	120.813	E. faecium	203	3058	vanB	Yes	Yes	No	2013	W2	Urine	VRE 2010-15	JANDUI000000000	SAMN29678761	PRJNA858233
51270240	141	2783241	226.032	E. faecium	192	3083		Yes	No	No	2014	C4	Blood	VSE 2014	JANDUH000000000	SAMN29678762	PRJNA858233
51270243	204	2921984	236.022	E. faecium	192	1217		Yes	No	No	2014	C4	Blood	VSE 2014	JANDUG000000000	SAMN29678763	PRJNA858233
51270244	172	2854162	295.687	E. faecium	262	6204		Yes	No	No	2014	C4	Blood	VSE 2014	JANDUF000000000	SAMN29678764	PRJNA858233
51270272	246	2974127	291.408	E. faecium	203	3062		Yes	Yes	No	2014	C2	Blood	VSE 2014	JANDUD000000000	SAMN29678766	PRJNA858233
51270273	212	2939913	286.259	E. faecium	203	3062		Yes	Yes	No	2014	C2	Blood	VSE 2014	JANDUC000000000	SAMN29678767	PRJNA858233
51270274	175	2986962	221.481	E. faecium	117	24		Yes	No	No	2014	C2	Blood	VSE 2014	JANDUB000000000	SAMN29678768	PRJNA858233
51270275	207	2923071	249.269	E. faecium	203	3062		Yes	Yes	No	2014	C2	Blood	VSE 2014	JANDUA000000000	SAMN29678769	PRJNA858233
51270276	179	2921714	257.005	E. faecium	117	24		Yes	Yes	No	2014	C2	Blood	VSE 2014	JANDTZ000000000	SAMN29678770	PRJNA858233
51270277	184	2869979	141.644	E. faecium	203	3059		Yes	No	No	2014	C2	Blood	VSE 2014	JANDTY000000000	SAMN29678771	PRJNA858233
51270809	274	2938179	86.0988	E. faecium	117	24		Yes	No	No	2014	E2	Blood	VSE 2014	JANDTX000000000	SAMN29678772	PRJNA858233
51270810	272	2941247	84.3264	E. faecium	117	24		Yes	No	No	2014	E2	Blood	VSE 2014	JANDTW000000000	SAMN29678773	PRJNA858233
51270811	216	2924621	116.751	E. faecium	192	3084		Yes	Yes	No	2014	E2	Blood	VSE 2014	JANDTV000000000	SAMN29678774	PRJNA858233
51270812	198	2938269	317.044	E. faecium	117	24		Yes	No	No	2014	E2	Blood	VSE 2014	JANDTU000000000	SAMN29678775	PRJNA858233
51270813	215	2848764	110.378	E. faecium	18	3048		Yes	No	No	2014	E2	Blood	VSE 2014	JANDTT000000000	SAMN29678776	PRJNA858233
51270816	314	2767339	82.2062	E. faecium	192	3084		Yes	Yes	No	2014	E2	Blood	VSE 2014	JANDTQ000000000	SAMN29678779	PRJNA858233
51270817	187	2976029	175.667	E. faecium	203	3060		Yes	Yes	No	2014	E2	Blood	VSE 2014	JANDTP000000000	SAMN29678780	PRJNA858233
51270818	379	2465735	62.1725	E. faecium	17	700		Yes	No	No	2014	E2	Blood	VSE 2014	JANDTO000000000	SAMN29678781	PRJNA858233
51270819	280	2788331	96.6311	E. faecium	192	3084		Yes	Yes	No	2014	E2	Blood	VSE 2014	JANDTN000000000	SAMN29678782	PRJNA858233
51270820	287	2941522	109.652	E. faecium	203	3061		Yes	Yes	No	2014	E2	Blood	VSE 2014	JANDTM000000000	SAMN29678783	PRJNA858233
51270821	148	2765202	127.052	E. faecium	17	700		Yes	No	No	2014	E2	Blood	VSE 2014	JANDTL000000000	SAMN29678784	PRJNA858233
51270822	172	2922355	115.017	E. faecium	17	3037		Yes	No	No	2014	E2	Blood	VSE 2014	JANDTK000000000	SAMN29678785	PRJNA858233
51270823	162	2780017	128.342	E. faecium	80	16		Yes	Yes	No	2014	E2	Blood	VSE 2014	JANDTJ000000000	SAMN29678786	PRJNA858233
51270824	84	2503339	122.011	E. faecium	2042	6206		No	No	No	2014	W4	Blood	VSE 2014	JANDTI000000000	SAMN29678787	PRJNA858233
51270825	178	2964451	89.1333	E. faecium	17	3038		Yes	No	No	2014	E5	Blood	VSE 2014	JANDTH000000000	SAMN29678788	PRJNA858233
51270826	233	2917699	85.7919	E. faecium	202	3077		Yes	Yes	No	2014	E5	Blood	VSE 2014	JANDTG000000000	SAMN29678789	PRJNA858233
51270828	258	2909982	79.8092	E. faecium	17	6207	vanB	Yes	Yes	No	2010	E5	Urine	VRE 2010-15	JANEVQ000000000	SAMN29681582	PRJNA858233
51271041	341	2749650	70.9176	E. faecium	280	1380		Yes	Yes	No	2014	N1	Blood	VSE 2014	JANDTF000000000	SAMN29678790	PRJNA858233
51271042	321	2615406	93.111	E. faecium	80	16		Yes	No	No	2014	N1	Blood	VSE 2014	JANDTE000000000	SAMN29678791	PRJNA858233
51271044	168	2813115	101.942	E. faecium	192	1217		Yes	No	No	2014	N1	Blood	VSE 2014	JANDTD000000000	SAMN29678792	PRJNA858233
51271045	198	2965105	110.37	E. faecium	17	3037		Yes	No	No	2014	N1	Blood	VSE 2014	JANDTC000000000	SAMN29678793	PRJNA858233
51271046	169	2836690	119.895	E. faecium	117	3054		Yes	Yes	No	2014	N1	Blood	VSE 2014	JANDTB000000000	SAMN29678794	PRJNA858233
51271047	157	2718918	249.366	E. faecium	80	16		Yes	No	No	2014	N1	Blood	VSE 2014	JANDTA000000000	SAMN29678795	PRJNA858233
51271048	215	2813500	108.727	E. faecium	167	6208		Yes	Yes	No	2014	N1	Blood	VSE 2014	JANDSZ000000000	SAMN29678796	PRJNA858233
51271049	179	2872211	95.2149	E. faecium	17	3037		Yes	No	No	2014	N1	Blood	VSE 2014	JANDSY000000000	SAMN29678797	PRJNA858233
51271050	204	2947008	120.134	E. faecium	117	24		Yes	Yes	No	2014	N1	Blood	VSE 2014	JANDSX000000000	SAMN29678798	PRJNA858233
51271051	169	2864626	112.33	E. faecium	167	6208		Yes	Yes	No	2014	N1	Blood	VSE 2014	JANDSW000000000	SAMN29678799	PRJNA858233
51271053	175	2783006	87.162	E. faecium	80	16		Yes	No	No	2014	N1	Blood	VSE 2014	JANDSV000000000	SAMN29678800	PRJNA858233
51271054	186	2926614	113.68	E. faecium	203	20	vanA	Yes	Yes	No	2013	N1	Feces	VRE 2010-15	JANDSU000000000	SAMN29678801	PRJNA858233
51271055	208	2838451	85.3818	E. faecium	192	188	vanA	Yes	Yes	No	2013	N1	Urine	VRE 2010-15	JANDST000000000	SAMN29678802	PRJNA858233
51271056	334	2776267	59.1588	E. faecium	192	188	vanA	Yes	No	No	2013	N1	Feces	VRE 2010-15	JANDSS000000000	SAMN29678803	PRJNA858233
51271057	172	2881129	88.2029	E. faecium	192	188	vanA	Yes	No	No	2013	N1	Feces	VRE 2010-15	JANEVP000000000	SAMN29681583	PRJNA858233
51271164	186	2925955	270.228	E. faecium	117	24		Yes	No	No	2014	C1	Blood	VSE 2014	JANDSR000000000	SAMN29678804	PRJNA858233
51271165	182	2910997	204.286	E. faecium	117	24		Yes	Yes	No	2014	C1	Blood	VSE 2014	JANDSQ000000000	SAMN29678805	PRJNA858233
51271166	205	3034026	229.198	E. faecium	203	20	vanA	Yes	Yes	No	2014	C1	Blood	VRE 2010-15	JANDSP000000000	SAMN29678806	PRJNA858233
51271167	209	2933645	275.728	E. faecium	203	3062		Yes	Yes	No	2014	C1	Blood	VSE 2014	JANDSO000000000	SAMN29678807	PRJNA858233
51271168	202	2923032	254.231	E. faecium	203	3062		Yes	Yes	No	2014	C1	Blood	VSE 2014	JANDSN000000000	SAMN29678808	PRJNA858233
51271170	173	2921171	225.115	E. faecium	117	24		Yes	Yes	No	2014	C1	Blood	VSE 2014	JANDSL000000000	SAMN29678810	PRJNA858233
51271171	229	2912320	101.132	E. faecium	117	24		Yes	Yes	No	2014	C1	Blood	VSE 2014	JANDSK000000000	SAMN29678811	PRJNA858233
51271172	284	2812949	130.004	E. faecium	203	3062		Yes	Yes	No	2014	C1	Blood	VSE 2014	JANDSJ000000000	SAMN29678812	PRJNA858233
51271173	169	2889241	246.562	E. faecium	117	24		Yes	No	No	2014	C1	Blood	VSE 2014	JANDSI000000000	SAMN29678813	PRJNA858233
51271174	288	2759858	138.932	E. faecium	117	24		Yes	No	No	2014	C1	Blood	VSE 2014	JANDSH000000000	SAMN29678814	PRJNA858233
51271175	265	2682551	133.282	E. faecium	203	3059		Yes	Yes	No	2014	C1	Blood	VSE 2014	JANDSG000000000	SAMN29678815	PRJNA858233
51271176	264	2741370	126.655	E. faecium	17	29		Yes	No	No	2014	C1	Blood	VSE 2014	JANDSF000000000	SAMN29678816	PRJNA858233
51271178	299	2815606	57.2663	E. faecium	192	3083		Yes	Yes	No	2014	C1	Blood	VSE 2014	JANDSD000000000	SAMN29678818	PRJNA858233
51271179	308	2885237	85.453	E. faecium	203	3056		Yes	No	No	2014	E10	Blood	VSE 2014	JANDSC000000000	SAMN29678819	PRJNA858233
51271180	227	2932669	72.470	E. faecium	117	1543		Yes	Yes	No	2014	E10	Blood	VSE 2014	JANDSB000000000	SAMN29678820	PRJNA858233
51271181	259	2847341	117.088	E. faecium	203	3061		Yes	Yes	No	2014	E10	Blood	VSE 2014	JANDSA000000000	SAMN29678821	PRJNA858233
51271182	277	2869532	130.448	E. faecium	203	3061		Yes	Yes	No	2014	E10	Blood	VSE 2014	JANDRZ000000000	SAMN29678822	PRJNA858233
51271183	272	2641583	101.768	E. faecium	80	16		No	No	No	2014	E10	Blood	VSE 2014	JANDRY000000000	SAMN29678823	PRJNA858233
51271186	335	2739030	108.585	E. faecium	203	3056		Yes	No	No	2014	E10	Blood	VSE 2014	JANDRV000000000	SAMN29678826	PRJNA858233
51271187	365	2716751	103.909	E. faecium	203	3061		Yes	Yes	No	2014	E10	Blood	VSE 2014	JANDRU000000000	SAMN29678827	PRJNA858233
51271188	266	2881374	75.7962	E. faecium	203	3056		Yes	No	No	2014	E10	Blood	VSE 2014	JANDRT000000000	SAMN29678828	PRJNA858233
51271189	344	2647897	88.717	E. faecium	192	3081		Yes	No	No	2014	E10	Blood	VSE 2014	JANDRS000000000	SAMN29678829	PRJNA858233
51271190	233	2675300	134.192	E. faecium	80	16		Yes	Yes	No	2014	E10	Blood	VSE 2014	JANDRR000000000	SAMN29678830	PRJNA858233
51271191	234	2903144	108.016	E. faecium	117	24		Yes	No	No	2014	E10	Blood	VSE 2014	JANDRQ000000000	SAMN29678831	PRJNA858233
51271192	199	3012915	146.171	E. faecium	203	3062		Yes	Yes	No	2014	E10	Blood	VSE 2014	JANDRP000000000	SAMN29678832	PRJNA858233
51271193	174	2910174	220.336	E. faecium	17	3038		Yes	No	No	2014	E10	Blood	VSE 2014	JANDRO000000000	SAMN29678833	PRJNA858233
51271194	184	3074255	250.188	E. faecium	203	3056		Yes	No	No	2014	E10	Blood	VSE 2014	JANDRN000000000	SAMN29678834	PRJNA858233
51271195	294	2685925	59.3006	E. faecium	80	16		Yes	Yes	No	2014	E10	Blood	VSE 2014	JANDRM000000000	SAMN29678835	PRJNA858233
51271196	188	2809886	265.572	E. faecium	18	3049		Yes	Yes	No	2014	E10	Blood	VSE 2014	JANDRL000000000	SAMN29678836	PRJNA858233
51271197	233	2924920	289.242	E. faecium	203	3063		Yes	No	No	2014	E10	Blood	VSE 2014	JANDRK000000000	SAMN29678837	PRJNA858233
51271199	181	2861979	287.317	E. faecium	17	3037		Yes	No	No	2014	E10	Blood	VSE 2014	JANDRI000000000	SAMN29678839	PRJNA858233
51271200	274	2882497	58.2468	E. faecium	203	3063		Yes	No	No	2014	E10	Blood	VSE 2014	JANDRH000000000	SAMN29678840	PRJNA858233
51271201	183	2930504	215.558	E. faecium	117	24		Yes	No	No	2014	E10	Blood	VSE 2014	JANDRG000000000	SAMN29678841	PRJNA858233
51271208	217	2955317	219.461	E. faecium	736	722	vanA	Yes	No	No	2011	C1	Urine	VRE 2010-15	JANDRF000000000	SAMN29678842	PRJNA858233
51271210	206	2995712	185.128	E. faecium	117	24	vanB	Yes	Yes	No	2013	C1	Clinical site other materials	VRE 2010-15	JANDRE000000000	SAMN29678843	PRJNA858233
51271211	198	2926732	259.976	E. faecium	203	20	vanA	Yes	Yes	No	2013	C1	Urine	VRE 2010-15	JANDRD000000000	SAMN29678844	PRJNA858233
51271212	190	2973876	114	E. faecium	203	20	vanA	Yes	Yes	No	2013	C1	Feces	VRE 2010-15	GCA_025073215.1	SAMN04358604	PRJNA306646
51271213	194	2943483	196.425	E. faecium	203	20	vanA	Yes	Yes	No	2013	C1	Urine	VRE 2010-15	JANDRC000000000	SAMN29678845	PRJNA858233
51271214	186	2973390	180	E. faecium	203	20	vanA	Yes	No	No	2014	C1	Feces	VRE 2010-15	GCA_025073195.1	SAMN04358607	PRJNA306646
51271215	187	2960087	162.254	E. faecium	203	20	vanA	Yes	Yes	No	2014	C1	Feces	VRE 2010-15	JANDRB000000000	SAMN29678846	PRJNA858233
51271216	161	2831037	190.183	E. faecium	78	6213	vanA	Yes	Yes	No	2014	C1	Clinical site other materials	VRE 2010-15	JANDRA000000000	SAMN29678847	PRJNA858233
51271217	331	2712654	100.015	E. faecium	203	3064	vanA	Yes	Yes	No	2014	C1	Feces	VRE 2010-15	JANDQZ000000000	SAMN29678848	PRJNA858233
51271218	192	2972260	91.6233	E. faecium	203	20	vanA	Yes	Yes	No	2014	C1	Blood	VRE 2010-15	JANEVO000000000	SAMN29681584	PRJNA858233
51271219	196	2895526	80.0519	E. faecium	203	20	vanA	Yes	Yes	No	2014	C1	Feces	VRE 2010-15	JANDQY000000000	SAMN29678849	PRJNA858233
51271220	174	2880472	138.525	E. faecium	203	20	vanA	Yes	Yes	No	2014	C1	Feces	VRE 2010-15	JANDQX000000000	SAMN29678850	PRJNA858233
51271221	223	2922464	194.672	E. faecium	203	20	vanA	Yes	Yes	No	2014	C1	Feces	VRE 2010-15	JANDQW000000000	SAMN29678851	PRJNA858233
51271224	172	2902720	100.126	E. faecium	192	4737	vanA	Yes	No	No	2013	E10	Feces	VRE 2010-15	JANDQV000000000	SAMN29678852	PRJNA858233
51271225	215	2995515	182.503	E. faecium	736	2374	vanA	Yes	Yes	No	2013	E10	Blood	VRE 2010-15	JANDQU000000000	SAMN29678853	PRJNA858233
51271227	209	2960318	674.995	E. faecium	17	159	vanB	Yes	Yes	No	2015	E10	Blood	VRE 2010-15	JANDQT000000000	SAMN29678854	PRJNA858233
51271228	170	2915549	245.366	E. faecium	17	3039	vanB	Yes	No	No	2015	E10	Feces	VRE 2010-15	JANDQS000000000	SAMN29678855	PRJNA858233
51271229	210	2963153	562.746	E. faecium	17	159	vanB	Yes	Yes	No	2015	E10	Feces	VRE 2010-15	JANDQR000000000	SAMN29678856	PRJNA858233
51271509	188	2851377	213.604	E. faecium	192	3081		Yes	No	No	2014	E10	Blood	VSE 2014	JANDQQ000000000	SAMN29678857	PRJNA858233
51271510	211	2873542	175.939	E. faecium	203	3061		Yes	Yes	No	2014	E9	Blood	VSE 2014	JANDQP000000000	SAMN29678858	PRJNA858233
51271511	23	2478396	310.326	E. faecium	32	6214		No	No	No	2014	E9	Blood	VSE 2014	JANDQO000000000	SAMN29678859	PRJNA858233
51271512	194	2950086	257.832	E. faecium	2045	3061		Yes	No	No	2014	E9	Blood	VSE 2014	JANDQN000000000	SAMN29678860	PRJNA858233
51271513	202	2942109	137.4	E. faecium	117	24		Yes	No	No	2014	E9	Blood	VSE 2014	JANDQM000000000	SAMN29678861	PRJNA858233
51271514	254	2893150	64.6267	E. faecium	17	3038		Yes	No	No	2014	E9	Blood	VSE 2014	JANDQL000000000	SAMN29678862	PRJNA858233
51271515	181	2918323	228.366	E. faecium	117	24		Yes	Yes	No	2014	E9	Blood	VSE 2014	JANDQK000000000	SAMN29678863	PRJNA858233
51271516	154	2865309	292.224	E. faecium	203	3061		Yes	Yes	No	2014	E9	Blood	VSE 2014	JANDQJ000000000	SAMN29678864	PRJNA858233
51271517	53	2605345	185.298	E. faecium	32	1424		No	No	No	2014	E9	Blood	VSE 2014	JANDQI000000000	SAMN29678865	PRJNA858233
51271518	189	2956426	237.475	E. faecium	203	20	vanA	No	No	No	2014	E9	Blood	VRE 2010-15	JANDQH000000000	SAMN29678866	PRJNA858233
51271519	210	2973079	181.086	E. faecium	203	3056		Yes	No	No	2014	E9	Blood	VSE 2014	JANDQG000000000	SAMN29678867	PRJNA858233
51271520	274	2645307	107.789	E. faecium	18	3041	vanA	Yes	No	No	2011	E9	Urine	VRE 2010-15	JANDQF000000000	SAMN29678868	PRJNA858233
51271521	197	2910165	165.495	E. faecium	203	20	vanA	Yes	No	No	2014	E9	Urine	VRE 2010-15	JANDQE000000000	SAMN29678869	PRJNA858233
51271522	246	2870629	179.92	E. faecium	203	20	vanA	Yes	Yes	No	2014	E9	Feces	VRE 2010-15	JANDQD000000000	SAMN29678870	PRJNA858233
51271523	177	2959501	277.808	E. faecium	203	3065	vanA	Yes	No	No	2015	E9	Feces	VRE 2010-15	JANDQC000000000	SAMN29678871	PRJNA858233
51271524	191	2947299	177.249	E. faecium	203	20	vanA	Yes	No	No	2015	E9	Urine	VRE 2010-15	JANDQB000000000	SAMN29678872	PRJNA858233
51271815	240	2989807	135.67	E. faecium	117	24	vanB	Yes	Yes	No	2013	W1	Clinical site other materials	VRE 2010-15	JANDQA000000000	SAMN29678873	PRJNA858233
51271816	251	2900461	126.134	E. faecium	117	24	vanB	Yes	Yes	No	2013	W1	Blood	VRE 2010-15	JANDPZ000000000	SAMN29678874	PRJNA858233
51271817	240	2952790	101.907	E. faecium	117	24	vanB	Yes	Yes	No	2013	W1	Feces	VRE 2010-15	JANDPY000000000	SAMN29678875	PRJNA858233
51271818	340	2824358	63.1183	E. faecium	117	24	vanB	Yes	Yes	No	2013	W1	Feces	VRE 2010-15	JANDPX000000000	SAMN29678876	PRJNA858233
51271819	392	2744951	73.8543	E. faecium	117	24	vanB	Yes	Yes	No	2013	W1	Feces	VRE 2010-15	JANDPW000000000	SAMN29678877	PRJNA858233
51271820	351	2821524	112.088	E. faecium	117	24	vanB	Yes	Yes	No	2013	W1	Feces	VRE 2010-15	JANDPV000000000	SAMN29678878	PRJNA858233
51271821	231	3071769	98.8843	E. faecium	192	3087	vanB	Yes	Yes	No	2013	W1	Feces	VRE 2010-15	JANDPU000000000	SAMN29678879	PRJNA858233
51271822	254	2929873	138.614	E. faecium	117	24	vanB	Yes	Yes	No	2013	W1	Feces	VRE 2010-15	JANDPT000000000	SAMN29678880	PRJNA858233
51271823	329	2876548	79.0431	E. faecium	117	24	vanB	Yes	Yes	No	2013	W1	Blood	VRE 2010-15	JANDPS000000000	SAMN29678881	PRJNA858233
51271824	215	2972803	105.583	E. faecium	192	3082	vanB	Yes	Yes	No	2013	W1	Feces	VRE 2010-15	JANDPR000000000	SAMN29678882	PRJNA858233
51271825	212	2977959	83.3942	E. faecium	117	24	vanB	Yes	Yes	No	2013	W1	Feces	VRE 2010-15	JANEVL000000000	SAMN29681587	PRJNA858233
51271826	263	2918621	102.185	E. faecium	117	3053	vanB	Yes	Yes	No	2013	W1	Feces	VRE 2010-15	JANDPQ000000000	SAMN29678883	PRJNA858233
51271880	284	2757211	105.234	E. faecium	203	3061		Yes	Yes	No	2014	E6	Blood	VSE 2014	JANDPP000000000	SAMN29678884	PRJNA858233
51271881	213	2840892	125.806	E. faecium	17	3037		Yes	No	No	2014	E6	Blood	VSE 2014	JANDPO000000000	SAMN29678885	PRJNA858233
51271882	90	2638741	123.698	E. faecium	32	6215		Yes	No	No	2014	E6	Blood	VSE 2014	JANDPN000000000	SAMN29678886	PRJNA858233
51271883	212	2777199	110.091	E. faecium	80	16		Yes	Yes	No	2014	E6	Blood	VSE 2014	JANDPM000000000	SAMN29678887	PRJNA858233
51271884	209	2869762	124.723	E. faecium	117	3054		Yes	No	No	2014	E6	Blood	VSE 2014	JANDPL000000000	SAMN29678888	PRJNA858233
51271885	264	2667659	108.808	E. faecium	262	2646		No	No	No	2014	E6	Blood	VSE 2014	JANDPK000000000	SAMN29678889	PRJNA858233
51271886	223	2792865	99.5447	E. faecium	192	3081		Yes	No	No	2014	E6	Blood	VSE 2014	JANDPJ000000000	SAMN29678890	PRJNA858233
51271887	284	2831632	96.7842	E. faecium	192	3088		Yes	Yes	No	2014	E6	Blood	VSE 2014	JANDPI000000000	SAMN29678891	PRJNA858233
51271888	215	2822502	156.882	E. faecium	17	3036		Yes	No	No	2014	E3	Blood	VSE 2014	JANDPH000000000	SAMN29678892	PRJNA858233
51271891	291	2812956	135.281	E. faecium	203	3061		Yes	Yes	No	2014	E3	Blood	VSE 2014	JANDPE000000000	SAMN29678895	PRJNA858233
51271892	237	2936001	283.108	E. faecium	192	3081		Yes	No	No	2014	E3	Blood	VSE 2014	JANDPD000000000	SAMN29678896	PRJNA858233
51271893	242	2895901	88.923	E. faecium	78	6218		Yes	No	No	2014	E3	Blood	VSE 2014	JANDPC000000000	SAMN29678897	PRJNA858233
51271894	331	2721993	141.396	E. faecium	203	3061		Yes	Yes	No	2014	E3	Blood	VSE 2014	JANDPB000000000	SAMN29678898	PRJNA858233
51271895	215	2838182	128.471	E. faecium	2046	53		Yes	No	No	2014	E3	Blood	VSE 2014	JANDPA000000000	SAMN29678899	PRJNA858233
51271898	199	2851279	152.882	E. faecium	192	3081		Yes	No	No	2014	E3	Blood	VSE 2014	JANDOY000000000	SAMN29678901	PRJNA858233
51271900	268	2967040	112.01	E. faecium	203	191	vanA	Yes	No	No	2014	E3	Blood	VRE 2010-15	JANDOX000000000	SAMN29678902	PRJNA858233
51271901	183	2823869	97.388	E. faecium	80	16	vanB	Yes	No	No	2014	E3	Blood	VRE 2010-15	JANDOW000000000	SAMN29678903	PRJNA858233
51271902	94	2576387	134.239	E. faecium	32	6220		No	No	No	2014	E3	Blood	VSE 2014	JANDOV000000000	SAMN29678904	PRJNA858233
51271903	178	2772880	403.074	E. faecium	80	16		Yes	Yes	No	2014	E3	Blood	VSE 2014	JANDOU000000000	SAMN29678905	PRJNA858233
51271904	233	2753956	120.3	E. faecium	80	16		Yes	No	No	2014	E3	Blood	VSE 2014	JANDOT000000000	SAMN29678906	PRJNA858233
51271919	250	3012639	143.078	E. faecium	203	191	vanA	Yes	Yes	No	2014	E6	Feces	VRE 2010-15	JANDOS000000000	SAMN29678907	PRJNA858233
51271920	275	2985209	141.452	E. faecium	203	191	vanA	Yes	Yes	No	2014	E6	Urine	VRE 2010-15	JANDOR000000000	SAMN29678908	PRJNA858233
51271921	247	3016298	126.638	E. faecium	203	191	vanA	Yes	Yes	No	2014	E6	Feces	VRE 2010-15	JANDOQ000000000	SAMN29678909	PRJNA858233
51271922	246	2922477	120.306	E. faecium	233	6221	vanA	Yes	Yes	No	2015	E6	Feces	VRE 2010-15	JANDOP000000000	SAMN29678910	PRJNA858233
51271923	286	2984150	115.23	E. faecium	117	71	vanB	Yes	No	No	2015	E6	Feces	VRE 2010-15	JANDOO000000000	SAMN29678911	PRJNA858233
51271927	204	2838612	107.98	E. faecium	80	2632	vanA	Yes	No	No	2015	E6	Feces	VRE 2010-15	JANDON000000000	SAMN29678912	PRJNA858233
51271928	226	2964696	64.6779	E. faecium	17	3037	vanA	Yes	No	No	2015	E6	Feces	VRE 2010-15	JANEVJ000000000	SAMN29681590	PRJNA858233
51271929	217	2869990	121.786	E. faecium	18	3047	vanB	Yes	No	No	2010	E3	Blood	VRE 2010-15	JANDOM000000000	SAMN29678913	PRJNA858233
51271930	311	2836404	74.625	E. faecium	80	3097	vanA	Yes	Yes	No	2011	E3	Feces	VRE 2010-15	JANDOL000000000	SAMN29678914	PRJNA858233
51271931	274	2757824	143.238	E. faecium	80	3097	vanA	Yes	Yes	No	2011	E3	Urine	VRE 2010-15	JANDOK000000000	SAMN29678915	PRJNA858233
51271932	255	2911220	93.9158	E. faecium	80	3097	vanA	Yes	Yes	No	2011	E3	Feces	VRE 2010-15	JANDOJ000000000	SAMN29678916	PRJNA858233
51271933	337	2779969	40.0921	E. faecium	202	3079	vanA	Yes	Yes	No	2011	E3	Urine	VRE 2010-15	JANEVI000000000	SAMN29681591	PRJNA858233
51271934	307	2791676	134.789	E. faecium	80	3097	vanA	Yes	No	No	2011	E3	Feces	VRE 2010-15	JANDOI000000000	SAMN29678917	PRJNA858233
51271935	204	2868768	81.0327	E. faecium	80	3097	vanA	Yes	Yes	No	2011	E3	Feces	VRE 2010-15	JANDOH000000000	SAMN29678918	PRJNA858233
51271936	250	2881592	69.8998	E. faecium	80	3097	vanA	Yes	Yes	No	2012	E3	Urine	VRE 2010-15	JANEVH000000000	SAMN29681592	PRJNA858233
51271937	233	2870412	77.4812	E. faecium	203	3066	vanA	Yes	Yes	No	2012	E3	Urine	VRE 2010-15	JANDOG000000000	SAMN29678919	PRJNA858233
51271938	217	2827743	87.4822	E. faecium	80	3097	vanA	Yes	Yes	No	2012	E3	Blood	VRE 2010-15	JANDOF000000000	SAMN29678920	PRJNA858233
51271939	334	2857128	133.739	E. faecium	18	3042	vanA	Yes	No	No	2012	E3	Feces	VRE 2010-15	JANDOE000000000	SAMN29678921	PRJNA858233
51271940	326	2789439	118.17	E. faecium	192	3090	vanA	Yes	Yes	No	2012	E3	Clinical site other materials	VRE 2010-15	JANDOD000000000	SAMN29678922	PRJNA858233
51271942	291	2910177	121.298	E. faecium	203	20	vanA	Yes	No	No	2014	E3	Feces	VRE 2010-15	JANDOC000000000	SAMN29678923	PRJNA858233
51271943	241	2956149	79.6872	E. faecium	203	20	vanA	Yes	No	No	2014	E3	Feces	VRE 2010-15	JANDOB000000000	SAMN29678924	PRJNA858233
51271944	290	2809219	141.296	E. faecium	203	20	vanA	Yes	No	No	2014	E3	Feces	VRE 2010-15	JANDOA000000000	SAMN29678925	PRJNA858233
51271945	180	2922868	208.792	E. faecium	78	6222	vanA	Yes	No	No	2014	E3	Urine	VRE 2010-15	JANDNZ000000000	SAMN29678926	PRJNA858233
51271946	200	2894333	164.544	E. faecium	203	20	vanA	Yes	No	No	2014	E3	Urine	VRE 2010-15	JANDNY000000000	SAMN29678927	PRJNA858233
51271978	212	3010001	316.396	E. faecium	117	24	vanB	Yes	Yes	No	2014	W1	Feces	VRE 2010-15	JANDNX000000000	SAMN29678928	PRJNA858233
51271982	275	3028131	39.8528	E. faecium	117	24	vanB	Yes	No	No	2014	W1	Feces	VRE 2010-15	JANDNW000000000	SAMN29678929	PRJNA858233
51271984	356	2863870	80.7859	E. faecium	203	191	vanA	Yes	Yes	No	2014	W1	Clinical site other materials	VRE 2010-15	JANDNV000000000	SAMN29678930	PRJNA858233
51271985	209	2995879	526.717	E. faecium	117	24	vanB	Yes	Yes	No	2014	W1	Feces	VRE 2010-15	JANDNU000000000	SAMN29678931	PRJNA858233
51271986	289	2864375	64.9184	E. faecium	117	24	vanB	Yes	Yes	No	2014	W1	Feces	VRE 2010-15	JANDNT000000000	SAMN29678932	PRJNA858233
51271987	386	2819184	95.8828	E. faecium	117	24	vanB	Yes	Yes	No	2014	W1	Feces	VRE 2010-15	JANDNS000000000	SAMN29678933	PRJNA858233
51271988	201	2997225	362.269	E. faecium	117	24	vanB	Yes	Yes	No	2014	W1	Feces	VRE 2010-15	JANDNR000000000	SAMN29678934	PRJNA858233
51271989	246	2862463	71.683	E. faecium	117	24	vanB	Yes	Yes	No	2014	W1	Feces	VRE 2010-15	JANDNQ000000000	SAMN29678935	PRJNA858233
51271990	271	2820354	103.149	E. faecium	117	24	vanB	Yes	Yes	No	2014	W1	Feces	VRE 2010-15	JANDNP000000000	SAMN29678936	PRJNA858233
51271991	316	2815592	127.118	E. faecium	117	24	vanB	Yes	Yes	No	2014	W1	Feces	VRE 2010-15	JANDNO000000000	SAMN29678937	PRJNA858233
51271992	327	2818555	140.61	E. faecium	117	24	vanB	Yes	Yes	No	2014	W1	Clinical site other materials	VRE 2010-15	JANDNN000000000	SAMN29678938	PRJNA858233
51271993	308	2827555	125.985	E. faecium	117	24	vanB	Yes	Yes	No	2014	W1	Feces	VRE 2010-15	JANDNM000000000	SAMN29678939	PRJNA858233
51271994	257	2885658	114.683	E. faecium	117	24	vanB	Yes	Yes	No	2014	W1	Feces	VRE 2010-15	JANDNL000000000	SAMN29678940	PRJNA858233
51271995	360	2837906	118.784	E. faecium	117	24	vanB	Yes	Yes	No	2014	W1	Urine	VRE 2010-15	JANDNK000000000	SAMN29678941	PRJNA858233
51271996	237	2903419	178.625	E. faecium	117	24	vanB	Yes	Yes	No	2014	W1	Urine	VRE 2010-15	JANDNJ000000000	SAMN29678942	PRJNA858233
51271997	250	2913134	165.577	E. faecium	117	24	vanB	Yes	Yes	No	2014	W1	Feces	VRE 2010-15	JANDNI000000000	SAMN29678943	PRJNA858233
51271998	218	2935646	104.419	E. faecium	117	24	vanB	Yes	Yes	No	2014	W1	Urine	VRE 2010-15	JANDNH000000000	SAMN29678944	PRJNA858233
51271999	196	2980092	93.8833	E. faecium	117	3055	vanB	Yes	Yes	No	2014	W1	Urine	VRE 2010-15	JANDNG000000000	SAMN29678945	PRJNA858233
51272000	177	2954309	85.9017	E. faecium	192	26	vanB	Yes	No	No	2014	W1	Feces	VRE 2010-15	JANDNF000000000	SAMN29678946	PRJNA858233
51272001	341	2868897	85.6789	E. faecium	203	3061	vanB	Yes	Yes	No	2015	W1	Urine	VRE 2010-15	JANDNE000000000	SAMN29678947	PRJNA858233
51272002	264	2860168	109.376	E. faecium	192	3082	vanB	Yes	No	No	2015	W1	Feces	VRE 2010-15	JANDND000000000	SAMN29678948	PRJNA858233
51272003	322	2883506	148.295	E. faecium	117	24	vanB	Yes	Yes	No	2015	W1	Feces	VRE 2010-15	JANDNC000000000	SAMN29678949	PRJNA858233
51272004	256	2943208	162.874	E. faecium	80	3098	vanA	Yes	Yes	No	2015	W1	Feces	VRE 2010-15	JANDNB000000000	SAMN29678950	PRJNA858233
51273071	186	2830960	198.299	E. faecium	192	3	vanB	Yes	No	No	2011	W1	Urine	VRE 2010-15	JANDNA000000000	SAMN29678951	PRJNA858233
51273073	207	2891929	193.586	E. faecium	192	3	vanB	Yes	No	No	2011	W1	Urine	VRE 2010-15	JANDMZ000000000	SAMN29678952	PRJNA858233
51273074	195	2870901	149.978	E. faecium	192	26	vanB	Yes	No	No	2011	W1	Urine	VRE 2010-15	JANDMY000000000	SAMN29678953	PRJNA858233
51273075	245	2794906	136.353	E. faecium	192	26	vanB	Yes	No	No	2011	W1	Feces	VRE 2010-15	JANDMX000000000	SAMN29678954	PRJNA858233
51273076	269	2835661	148.773	E. faecium	192	26	vanB	Yes	No	No	2011	W1	Feces	VRE 2010-15	JANDMW000000000	SAMN29678955	PRJNA858233
51273077	316	2840395	157.834	E. faecium	192	26	vanB	Yes	No	No	2011	W1	Feces	VRE 2010-15	JANDMV000000000	SAMN29678956	PRJNA858233
51273078	276	2863562	164.325	E. faecium	192	3	vanB	Yes	No	No	2011	W1	Urine	VRE 2010-15	JANDMU000000000	SAMN29678957	PRJNA858233
51273079	249	2823027	157.374	E. faecium	192	26	vanB	Yes	No	Yes	2011	W1	Feces	VRE 2010-15	JANDMT000000000	SAMN29678958	PRJNA858233
51273080	187	2831531	166.507	E. faecium	192	3	vanB	Yes	No	No	2011	W1	Feces	VRE 2010-15	JANDMS000000000	SAMN29678959	PRJNA858233
51273081	175	2880540	141.268	E. faecium	192	26	vanB	Yes	No	No	2011	W1	Feces	VRE 2010-15	JANDMR000000000	SAMN29678960	PRJNA858233
51273082	182	2887241	164.332	E. faecium	192	26	vanB	Yes	No	No	2011	W1	Urine	VRE 2010-15	JANDMQ000000000	SAMN29678961	PRJNA858233
51273083	179	2852813	152.839	E. faecium	192	3	vanB	Yes	No	No	2011	W1	Feces	VRE 2010-15	JANDMP000000000	SAMN29678962	PRJNA858233
51273084	176	2907054	163.192	E. faecium	192	3	vanB	Yes	No	No	2011	W1	Feces	VRE 2010-15	JANDMO000000000	SAMN29678963	PRJNA858233
51273085	200	2877598	130.434	E. faecium	192	26	vanB	Yes	No	No	2011	W1	Feces	VRE 2010-15	JANDMN000000000	SAMN29678964	PRJNA858233
51273086	218	2951618	166.531	E. faecium	192	3	vanB	Yes	No	No	2011	W1	Feces	VRE 2010-15	JANDMM000000000	SAMN29678965	PRJNA858233
51273087	267	2832631	176.004	E. faecium	192	26	vanB	Yes	No	No	2011	W1	Urine	VRE 2010-15	JANEVG000000000	SAMN29681593	PRJNA858233
51273088	199	2876575	232.078	E. faecium	192	3	vanB	Yes	No	No	2011	W1	Urine	VRE 2010-15	JANEVF000000000	SAMN29681594	PRJNA858233
51273089	178	2849550	271.776	E. faecium	192	3	vanB	Yes	No	No	2011	W1	Feces	VRE 2010-15	JANEVE000000000	SAMN29681595	PRJNA858233
51273090	184	2849206	189.066	E. faecium	192	3	vanB	Yes	No	No	2011	W1	Feces	VRE 2010-15	JANEVD000000000	SAMN29681596	PRJNA858233
51273091	179	2904696	270.258	E. faecium	192	3	vanB	Yes	No	No	2011	W1	Feces	VRE 2010-15	JANEVC000000000	SAMN29681597	PRJNA858233
51273092	188	2892485	209.47	E. faecium	192	3	vanB	Yes	No	No	2011	W1	Feces	VRE 2010-15	JANEVB000000000	SAMN29681598	PRJNA858233
51273093	183	2902574	237.68	E. faecium	192	3	vanB	Yes	No	No	2011	W1	Feces	VRE 2010-15	JANEVA000000000	SAMN29681599	PRJNA858233
51273094	177	2905138	220.416	E. faecium	192	3	vanB	Yes	No	No	2011	W1	Feces	VRE 2010-15	JANEUZ000000000	SAMN29681600	PRJNA858233
51273095	211	2954003	162.64	E. faecium	192	3	vanB	Yes	No	No	2011	W1	Urine	VRE 2010-15	JANEUY000000000	SAMN29681601	PRJNA858233
51273096	273	2816920	100.5	E. faecium	192	3	vanB	Yes	No	No	2011	W1	Feces	VRE 2010-15	JANEUX000000000	SAMN29681602	PRJNA858233
51273097	333	2847655	142.925	E. faecium	192	3	vanB	Yes	No	No	2011	W1	Feces	VRE 2010-15	JANEUW000000000	SAMN29681603	PRJNA858233
51273098	171	2858588	71.1981	E. faecium	192	3	vanB	Yes	No	No	2011	W1	Feces	VRE 2010-15	JANEUV000000000	SAMN29681604	PRJNA858233
51273099	210	3012813	282.386	E. faecium	192	26	vanB	Yes	No	No	2011	W1	Feces	VRE 2010-15	JANEUU000000000	SAMN29681605	PRJNA858233
51273100	202	2869768	280.451	E. faecium	192	26	vanB	Yes	No	No	2011	W1	Feces	VRE 2010-15	JANEUT000000000	SAMN29681606	PRJNA858233
51273101	171	2851727	253.8	E. faecium	192	3	vanB	Yes	Yes	No	2011	W1	Blood	VRE 2010-15	JANEUS000000000	SAMN29681607	PRJNA858233
51273102	176	2905254	283.779	E. faecium	192	26	vanB	Yes	No	No	2011	W1	Feces	VRE 2010-15	JANEUR000000000	SAMN29681608	PRJNA858233
51273103	196	3055187	249.47	E. faecium	192	3	vanB	Yes	Yes	No	2011	W1	Feces	VRE 2010-15	JANEUQ000000000	SAMN29681609	PRJNA858233
51273104	170	2904835	233.561	E. faecium	192	3	vanB	Yes	No	No	2011	W1	Feces	VRE 2010-15	JANEUP000000000	SAMN29681610	PRJNA858233
51273105	226	3125006	272.564	E. faecium	192	3	vanB	Yes	Yes	No	2011	W1	Unknown	VRE 2010-15	JANEUO000000000	SAMN29681611	PRJNA858233
51273106	170	2860059	36.028	E. faecium	192	3	vanB	Yes	No	No	2011	W1	Feces	VRE 2010-15	JANEUN000000000	SAMN29681612	PRJNA858233
51273107	176	2899797	240.21	E. faecium	192	26	vanB	Yes	No	No	2011	W1	Feces	VRE 2010-15	JANEUM000000000	SAMN29681613	PRJNA858233
51273108	233	2926366	181.716	E. faecium	192	26	vanB	Yes	No	No	2011	W1	Urine	VRE 2010-15	JANEUL000000000	SAMN29681614	PRJNA858233
51273451	285	2853885	115.086	E. faecium	192	26	vanB	Yes	No	No	2011	W1	Feces	VRE 2010-15	JANEUK000000000	SAMN29681615	PRJNA858233
51273452	319	2879464	193.957	E. faecium	192	26	vanB	Yes	No	No	2011	W1	Feces	VRE 2010-15	JANEUJ000000000	SAMN29681616	PRJNA858233
51273453	176	2907745	105.725	E. faecium	192	26	vanB	Yes	No	No	2011	W1	Feces	VRE 2010-15	JANEUI000000000	SAMN29681617	PRJNA858233
51273454	176	2997215	150.309	E. faecium	192	26	vanB	Yes	No	No	2011	W1	Feces	VRE 2010-15	JANEUH000000000	SAMN29681618	PRJNA858233
51273455	280	2860908	156.846	E. faecium	192	3	vanB	Yes	No	No	2011	W1	Feces	VRE 2010-15	JANEUG000000000	SAMN29681619	PRJNA858233
51273456	295	2784820	124.69	E. faecium	202	3078	vanB	Yes	No	No	2011	W1	Feces	VRE 2010-15	JANEUF000000000	SAMN29681620	PRJNA858233
51273457	208	2827489	164.861	E. faecium	1056	6223	vanA	Yes	Yes	No	2011	W1	Urine	VRE 2010-15	JANEUE000000000	SAMN29681621	PRJNA858233
51273458	239	2928970	108.989	E. faecium	192	26	vanB	Yes	No	No	2011	W1	Feces	VRE 2010-15	JANEUD000000000	SAMN29681622	PRJNA858233
51273459	230	2807207	99.034	E. faecium	192	3	vanB	Yes	No	No	2011	W1	Feces	VRE 2010-15	JANEUC000000000	SAMN29681623	PRJNA858233
51273460	209	2950482	96.4548	E. faecium	192	26	vanB	Yes	No	No	2011	W1	Feces	VRE 2010-15	JANEUB000000000	SAMN29681624	PRJNA858233
51273461	334	2789691	124.541	E. faecium	192	26	vanB	Yes	No	No	2011	W1	Feces	VRE 2010-15	JANEUA000000000	SAMN29681625	PRJNA858233
51273462	210	2823408	212.272	E. faecium	192	3	vanB	Yes	No	No	2011	W1	Feces	VRE 2010-15	JANETZ000000000	SAMN29681626	PRJNA858233
51273464	332	2841079	124.892	E. faecium	192	26	vanB	Yes	No	No	2011	W1	Feces	VRE 2010-15	JANETY000000000	SAMN29681627	PRJNA858233
51273465	264	2878038	120.442	E. faecium	192	26	vanB	Yes	No	No	2011	W1	Feces	VRE 2010-15	JANETX000000000	SAMN29681628	PRJNA858233
51273467	208	2836643	128.301	E. faecium	192	3	vanB	Yes	No	No	2011	W1	Urine	VRE 2010-15	JANETV000000000	SAMN29681630	PRJNA858233
51273468	353	2748401	158.272	E. faecium	192	3	vanB	Yes	No	No	2011	W1	Urine	VRE 2010-15	JANETU000000000	SAMN29681631	PRJNA858233
51273469	144	2778677	99.1431	E. faecium	192	26	vanB	Yes	No	No	2011	W1	Feces	VRE 2010-15	JANETT000000000	SAMN29681632	PRJNA858233
51273470	231	2922523	29.6823	E. faecium	192	26	vanB	Yes	No	No	2011	W1	Feces	VRE 2010-15	JANETS000000000	SAMN29681633	PRJNA858233
51273471	317	2870419	63.1386	E. faecium	192	26	vanB	Yes	No	No	2011	W1	Feces	VRE 2010-15	JANETR000000000	SAMN29681634	PRJNA858233
51273472	224	2970231	86.6235	E. faecium	192	26	vanB	Yes	No	No	2011	W1	Feces	VRE 2010-15	JANETQ000000000	SAMN29681635	PRJNA858233
51273473	208	2957204	127.303	E. faecium	192	26	vanB	Yes	No	No	2011	W1	Blood	VRE 2010-15	JANETP000000000	SAMN29681636	PRJNA858233
51273474	288	2732905	79.3805	E. faecium	192	26	vanB	Yes	No	No	2011	W1	Feces	VRE 2010-15	JANETO000000000	SAMN29681637	PRJNA858233
51273475	302	2874981	136.12	E. faecium	192	3	vanB	Yes	No	No	2011	W1	Urine	VRE 2010-15	JANETN000000000	SAMN29681638	PRJNA858233
51273476	286	2748477	137.974	E. faecium	192	26	vanB	Yes	No	No	2011	W1	Urine	VRE 2010-15	JANETM000000000	SAMN29681639	PRJNA858233
51273477	329	2857531	52.7804	E. faecium	192	26	vanB	Yes	No	No	2011	W1	Feces	VRE 2010-15	JANETL000000000	SAMN29681640	PRJNA858233
51273478	268	2984788	121.722	E. faecium	192	3080	vanB	Yes	No	No	2011	W1	Feces	VRE 2010-15	JANETK000000000	SAMN29681641	PRJNA858233
51273479	231	2921761	97.2021	E. faecium	192	3	vanB	Yes	No	No	2011	W1	Feces	VRE 2010-15	JANETJ000000000	SAMN29681642	PRJNA858233
51273480	192	2792716	110.788	E. faecium	192	3	vanB	Yes	No	No	2011	W1	Feces	VRE 2010-15	JANETI000000000	SAMN29681643	PRJNA858233
51273481	185	2993565	55.205	E. faecium	192	26	vanB	Yes	No	No	2011	W1	Feces	VRE 2010-15	JANETH000000000	SAMN29681644	PRJNA858233
51273482	189	2856673	40.2883	E. faecium	192	3	vanB	Yes	No	No	2011	W1	Feces	VRE 2010-15	JANETG000000000	SAMN29681645	PRJNA858233
51273483	246	2884361	89.114	E. faecium	192	3	vanB	Yes	No	No	2012	W1	Feces	VRE 2010-15	JANETF000000000	SAMN29681646	PRJNA858233
51273484	264	2915623	65.9714	E. faecium	192	26	vanB	Yes	No	No	2012	W1	Urine	VRE 2010-15	JANETE000000000	SAMN29681647	PRJNA858233
51273485	176	2994753	49.964	E. faecium	192	26	vanB	Yes	No	No	2012	W1	Urine	VRE 2010-15	JANETD000000000	SAMN29681648	PRJNA858233
51273486	207	3014616	104.62	E. faecium	192	26	vanB	Yes	No	No	2012	W1	Feces	VRE 2010-15	JANETC000000000	SAMN29681649	PRJNA858233
51273487	191	3009331	200.28	E. faecium	192	26	vanB	Yes	No	No	2012	W1	Feces	VRE 2010-15	JANETB000000000	SAMN29681650	PRJNA858233
51273488	241	2953100	202.83	E. faecium	192	3	vanB	Yes	No	No	2012	W1	Urine	VRE 2010-15	JANETA000000000	SAMN29681651	PRJNA858233
51273489	254	3022470	223.448	E. faecium	192	3	vanB	Yes	Yes	No	2012	W1	Feces	VRE 2010-15	JANESZ000000000	SAMN29681652	PRJNA858233
51273490	358	2954843	109.052	E. faecium	192	26	vanB	Yes	Yes	No	2012	W1	Feces	VRE 2010-15	JANESY000000000	SAMN29681653	PRJNA858233
51273491	151	2722586	230.124	E. faecium	192	26	vanB	Yes	No	No	2012	W1	Feces	VRE 2010-15	JANESX000000000	SAMN29681654	PRJNA858233
51273492	191	2876641	241.771	E. faecium	192	26	vanB	Yes	No	No	2012	W1	Feces	VRE 2010-15	JANESW000000000	SAMN29681655	PRJNA858233
51273493	181	3008424	172.729	E. faecium	192	3	vanB	Yes	No	No	2012	W1	Feces	VRE 2010-15	JANESV000000000	SAMN29681656	PRJNA858233
51273494	183	2974401	213.963	E. faecium	192	3	vanB	Yes	No	No	2012	W1	Urine	VRE 2010-15	JANESU000000000	SAMN29681657	PRJNA858233
51273495	176	2916393	198.779	E. faecium	80	3099	vanB	Yes	Yes	No	2012	W1	Feces	VRE 2010-15	JANEST000000000	SAMN29681658	PRJNA858233
51273496	198	2996496	196.056	E. faecium	192	3	vanB	Yes	No	No	2012	W1	Feces	VRE 2010-15	JANESS000000000	SAMN29681659	PRJNA858233
51273497	235	2935420	203.241	E. faecium	192	3	vanB	Yes	No	No	2012	W1	Feces	VRE 2010-15	JANESR000000000	SAMN29681660	PRJNA858233
51273498	201	2830589	218.158	E. faecium	192	3	vanB	Yes	No	No	2012	W1	Feces	VRE 2010-15	JANESQ000000000	SAMN29681661	PRJNA858233
51273553	231	2920560	161.101	E. faecium	17	3104	vanA				2015	E12	Feces	VRE 2010-15	JANESP000000000	SAMN29681662	PRJNA858233
51273875	196	2908367	113.653	E. faecium	80	3097	vanA	Yes	No	No	2011	E3	Unknown	VRE 2010-15	JANESO000000000	SAMN29681663	PRJNA858233
51274612	371	2686122	192.739	E. faecium	192	3	vanB	Yes	No	No	2010	W1	Blood	VRE 2010-15	JANESN000000000	SAMN29681664	PRJNA858233
51274613	174	2902654	80.5701	E. faecium	192	3	vanB	Yes	No	No	2010	W1	Feces	VRE 2010-15	JANESM000000000	SAMN29681665	PRJNA858233
51274614	304	2748006	155.431	E. faecium	192	26	vanB	Yes	No	No	2010	W1	Feces	VRE 2010-15	JANESL000000000	SAMN29681666	PRJNA858233
51274615	224	2835580	198.794	E. faecium	192	3	vanB	Yes	No	No	2010	W1	Feces	VRE 2010-15	JANESK000000000	SAMN29681667	PRJNA858233
51274616	189	2865355	135.606	E. faecium	192	3	vanB	Yes	No	No	2010	W1	Urine	VRE 2010-15	JANESJ000000000	SAMN29681668	PRJNA858233
51274617	181	2878617	134.049	E. faecium	192	3	vanB	Yes	No	No	2010	W1	Feces	VRE 2010-15	JANESI000000000	SAMN29681669	PRJNA858233
51274618	175	2893173	133.55	E. faecium	192	3	vanB	Yes	No	No	2010	W1	Feces	VRE 2010-15	JANESH000000000	SAMN29681670	PRJNA858233
51274619	197	2880338	140.327	E. faecium	192	26	vanB	Yes	No	No	2010	W1	Urine	VRE 2010-15	JANESG000000000	SAMN29681671	PRJNA858233
51274620	162	2881287	149.979	E. faecium	192	3	vanB	Yes	No	No	2010	W1	Feces	VRE 2010-15	JANESF000000000	SAMN29681672	PRJNA858233
51274621	174	2942192	164.41	E. faecium	192	26	vanB	Yes	No	No	2010	W1	Urine	VRE 2010-15	JANESE000000000	SAMN29681673	PRJNA858233
51274622	212	2846674	144.639	E. faecium	192	3	vanB	Yes	No	No	2010	W1	Feces	VRE 2010-15	JANESD000000000	SAMN29681674	PRJNA858233
51274623	319	2828680	148.116	E. faecium	192	3	vanB	Yes	No	No	2010	W1	Feces	VRE 2010-15	JANESC000000000	SAMN29681675	PRJNA858233
51274625	223	2831250	191.899	E. faecium	192	3	vanB	Yes	No	No	2010	W1	Clinical site other materials	VRE 2010-15	JANESB000000000	SAMN29681676	PRJNA858233
51274626	186	2868714	162.972	E. faecium	192	3	vanB	Yes	No	No	2010	W1	Feces	VRE 2010-15	JANESA000000000	SAMN29681677	PRJNA858233
51274627	196	2953370	157.624	E. faecium	192	26	vanB	Yes	Yes	No	2010	W1	Feces	VRE 2010-15	JANERZ000000000	SAMN29681678	PRJNA858233
51274628	158	2904243	137.223	E. faecium	192	3	vanB	Yes	No	No	2010	W1	Feces	VRE 2010-15	JANERY000000000	SAMN29681679	PRJNA858233
51274629	167	2907545	124.582	E. faecium	192	26	vanB	Yes	No	No	2010	W1	Feces	VRE 2010-15	JANERX000000000	SAMN29681680	PRJNA858233
51274630	167	2907394	85.2872	E. faecium	192	3	vanB	Yes	No	No	2010	W1	Feces	VRE 2010-15	JANERW000000000	SAMN29681681	PRJNA858233
51274631	177	2989289	129.687	E. faecium	192	26	vanB	Yes	No	No	2010	W1	Unknown	VRE 2010-15	JANERV000000000	SAMN29681682	PRJNA858233
51274632	186	2878464	128.836	E. faecium	192	3	vanB	Yes	No	No	2010	W1	Feces	VRE 2010-15	JANERU000000000	SAMN29681683	PRJNA858233
51274633	180	2896748	147.427	E. faecium	192	26	vanB	Yes	No	No	2010	W1	Feces	VRE 2010-15	JANERT000000000	SAMN29681684	PRJNA858233
51274634	329	2733997	117.662	E. faecium	192	3	vanB	Yes	No	No	2010	W1	Feces	VRE 2010-15	JANERS000000000	SAMN29681685	PRJNA858233
51274635	166	2891835	143.826	E. faecium	192	3	vanB	Yes	No	No	2010	W1	Urine	VRE 2010-15	JANERR000000000	SAMN29681686	PRJNA858233
51274636	231	2838901	146.308	E. faecium	192	3	vanB	Yes	No	No	2010	W1	Urine	VRE 2010-15	JANERQ000000000	SAMN29681687	PRJNA858233
51274637	295	2734272	140.792	E. faecium	192	3	vanB	Yes	No	No	2010	W1	Feces	VRE 2010-15	JANERP000000000	SAMN29681688	PRJNA858233
51274638	332	2753587	85.5504	E. faecium	192	3	vanB	Yes	No	No	2010	W1	Feces	VRE 2010-15	JANERO000000000	SAMN29681689	PRJNA858233
51274639	228	2851980	163.018	E. faecium	192	3	vanB	Yes	No	No	2010	W1	Feces	VRE 2010-15	JANERN000000000	SAMN29681690	PRJNA858233
51274640	229	2874044	197.223	E. faecium	192	3091	vanB	Yes	No	No	2010	W1	Urine	VRE 2010-15	JANERM000000000	SAMN29681691	PRJNA858233
51274641	238	2891227	172.37	E. faecium	192	3	vanB	Yes	No	No	2010	W1	Feces	VRE 2010-15	JANERL000000000	SAMN29681692	PRJNA858233
51274642	172	2900289	55.7552	E. faecium	192	3	vanB	Yes	No	No	2010	W1	Feces	VRE 2010-15	JANERK000000000	SAMN29681693	PRJNA858233
51274643	197	2930902	226.256	E. faecium	117	24	vanB	Yes	Yes	No	2014	W1	Feces	VRE 2010-15	JANERJ000000000	SAMN29681694	PRJNA858233
51276488	176	2895257	49.2809	E. faecium	117	3054		Yes	No	No	2014	E1	Blood	VSE 2014	JANERI000000000	SAMN29681695	PRJNA858233
51276490	187	2910322	146.506	E. faecium	192	3089		Yes	Yes	No	2014	E1	Blood	VSE 2014	JANERH000000000	SAMN29681696	PRJNA858233
51276491	247	2876178	97.3974	E. faecium	203	3056		Yes	No	No	2014	E1	Blood	VSE 2014	JANERG000000000	SAMN29681697	PRJNA858233
51276492	267	2750395	97.3315	E. faecium	17	3035		Yes	No	No	2014	E1	Blood	VSE 2014	JANERF000000000	SAMN29681698	PRJNA858233
51276494	195	2919623	261.116	E. faecium	203	3061		Yes	No	No	2014	E1	Blood	VSE 2014	JANERE000000000	SAMN29681699	PRJNA858233
51276495	197	2934013	81.4537	E. faecium	203	3056		Yes	No	No	2014	E1	Blood	VSE 2014	JANERD000000000	SAMN29681700	PRJNA858233
51276496	178	2823313	120.7	E. faecium	192	3081		Yes	No	No	2014	E1	Blood	VSE 2014	JANERC000000000	SAMN29681701	PRJNA858233
51276497	208	2876551	99.7973	E. faecium	117	24		Yes	Yes	No	2014	E1	Blood	VSE 2014	JANERB000000000	SAMN29681702	PRJNA858233
51276498	198	2736347	98.7253	E. faecium	192	17		Yes	Yes	No	2014	E1	Blood	VSE 2014	JANERA000000000	SAMN29681703	PRJNA858233
51276499	280	2793683	91.703	E. faecium	203	3061		Yes	Yes	No	2014	E1	Blood	VSE 2014	JANEQZ000000000	SAMN29681704	PRJNA858233
51276500	263	2684203	98.1823	E. faecium	80	16		Yes	No	No	2014	E1	Blood	VSE 2014	JANEQY000000000	SAMN29681705	PRJNA858233
51276501	219	3030667	342.028	E. faecium	203	191		Yes	No	No	2014	E1	Blood	VSE 2014	JANEQX000000000	SAMN29681706	PRJNA858233
51276502	185	2962399	268.852	E. faecium	117	3054		Yes	No	No	2014	E1	Blood	VSE 2014	JANEQW000000000	SAMN29681707	PRJNA858233
51276507	219	3063006	141.963	E. faecium	192	3080	vanB	Yes	No	No	2011	E1	Blood	VRE 2010-15	JANEQV000000000	SAMN29681708	PRJNA858233
51276508	205	2922702	130.415	E. faecium	80	3097	vanA	Yes	Yes	No	2011	E1	Feces	VRE 2010-15	JANEQU000000000	SAMN29681709	PRJNA858233
51276509	270	2897322	47.482	E. faecium	18	3042	vanA	Yes	No	No	2012	E1	Blood	VRE 2010-15	JANEQT000000000	SAMN29681710	PRJNA858233
51276510	244	2842863	142.257	E. faecium	80	3100	vanA	Yes	Yes	No	2014	E1	Urine	VRE 2010-15	JANEQS000000000	SAMN29681711	PRJNA858233
51276511	177	2936372	158.921	E. faecium	117	24	vanB	Yes	Yes	No	2014	E1	Feces	VRE 2010-15	JANEQR000000000	SAMN29681712	PRJNA858233
51276512	193	2981433	201.919	E. faecium	117	24	vanB	Yes	Yes	No	2014	E1	Feces	VRE 2010-15	JANEQQ000000000	SAMN29681713	PRJNA858233
51276513	254	2965575	130.567	E. faecium	2063	3037	vanA	Yes	No	No	2015	E1	Feces	VRE 2010-15	JANEQP000000000	SAMN29681714	PRJNA858233
51276514	215	2959065	202.783	E. faecium	203	3061	vanB	Yes	Yes	No	2015	E1	Clinical site other materials	VRE 2010-15	JANEQO000000000	SAMN29681715	PRJNA858233
51280801	211	3005375	362.475	E. faecium	203	3074		Yes	Yes	No	2014	E1	Blood	VSE 2014	JANEQN000000000	SAMN29681716	PRJNA858233
51280802	184	2812951	358.166	E. faecium	80	16		Yes	No	No	2014	E1	Blood	VSE 2014	JANEQM000000000	SAMN29681717	PRJNA858233
51296109	230	2926974	347.964	E. faecium	80	3097	vanA	Yes	No	No	2010	E6	Clinical site other materials	VRE 2010-15	JANEQL000000000	SAMN29681718	PRJNA858233
51296110	259	3066079	124.947	E. faecium	203	191	vanA	Yes	Yes	No	2014	E6	Feces	VRE 2010-15	JANEQK000000000	SAMN29681719	PRJNA858233
51269051	176	2762419	252.677	E. faecium	80	16		Yes	No	No	2014	N2	Blood	VSE 2014	JANDVX000000000	SAMN29678720	PRJNA858233
K59-16	290	2990330	258.358	E. faecium	440	6224		Yes	Yes	No	2008	N2	Blood	VSE 2008	JANEQH000000000	SAMN29681722	PRJNA858233
K59-17	61	2575051	302.488	E. faecium	22	6225		No	No	No	2008	C3	Blood	VSE 2008	JANEQG000000000	SAMN29681723	PRJNA858233
K59-18	210	2927590	214.275	E. faecium	574	6226		Yes	No	No	2008	C3	Blood	VSE 2008	JANEQF000000000	SAMN29681724	PRJNA858233
K59-20	240	3004093	278.206	E. faecium	203	3062		Yes	Yes	No	2008	C4	Blood	VSE 2008	JANEQD000000000	SAMN29681726	PRJNA858233
K59-21	319	3062938	239.03	E. faecium	203	3067		Yes	Yes	No	2008	C4	Blood	VSE 2008	JANEQC000000000	SAMN29681727	PRJNA858233
K59-22	231	2961828	279.45	E. faecium	78	6227		Yes	No	No	2008	C4	Blood	VSE 2008	JANEQB000000000	SAMN29681728	PRJNA858233
K59-23	335	3087049	236.827	E. faecium	203	3068		Yes	Yes	No	2008	W3	Blood	VSE 2008	JANEQA000000000	SAMN29681729	PRJNA858233
K59-25	271	3087924	182.724	E. faecium	203	3067		Yes	Yes	No	2008	W4	Blood	VSE 2008	JANEPZ000000000	SAMN29681730	PRJNA858233
K59-27	320	3081279	192.167	E. faecium	17	3030		Yes	Yes	No	2008	W2	Blood	VSE 2008	JANEPX000000000	SAMN29681732	PRJNA858233
K59-28	277	2928766	266.729	E. faecium	17	3033		No	No	No	2008	E12	Blood	VSE 2008	JANEPW000000000	SAMN29681733	PRJNA858233
K59-29	287	3053361	239.884	E. faecium	203	3067		Yes	No	No	2008	E12	Blood	VSE 2008	JANEPV000000000	SAMN29681734	PRJNA858233
K59-30	218	2804996	233.089	E. faecium	192	1217		Yes	No	No	2008	E12	Blood	VSE 2008	JANEPU000000000	SAMN29681735	PRJNA858233
K59-31	274	3021544	258.685	E. faecium	1421	3031		Yes	Yes	No	2008	E12	Blood	VSE 2008	JANEPT000000000	SAMN29681736	PRJNA858233
K59-32	260	3129468	255.789	E. faecium	203	3067		Yes	No	No	2008	E11	Blood	VSE 2008	JANEPS000000000	SAMN29681737	PRJNA858233
K59-33	318	3053706	279.972	E. faecium	203	3069		Yes	Yes	No	2008	E11	Blood	VSE 2008	JANEPR000000000	SAMN29681738	PRJNA858233
K59-34	304	2907717	230.889	E. faecium	192	397		Yes	No	No	2008	E11	Blood	VSE 2008	JANEPQ000000000	SAMN29681739	PRJNA858233
K59-35	297	3080443	186.309	E. faecium	203	3067		Yes	Yes	No	2008	E11	Blood	VSE 2008	JANEPP000000000	SAMN29681740	PRJNA858233
K59-36	189	2800168	216.194	E. faecium	575	6229		No	Yes	No	2008	E10	Blood	VSE 2008	JANEPO000000000	SAMN29681741	PRJNA858233
K59-37	207	3007305	242.948	E. faecium	203	3061		Yes	Yes	No	2008	E10	Blood	VSE 2008	JANEPN000000000	SAMN29681742	PRJNA858233
K59-40	242	2990557	263.633	E. faecium	203	3061		Yes	Yes	No	2008	E10	Blood	VSE 2008	JANEPM000000000	SAMN29681743	PRJNA858233
K59-41	394	3086988	242.901	E. faecium	203	3067		Yes	Yes	No	2008	E10	Blood	VSE 2008	JANEPL000000000	SAMN29681744	PRJNA858233
K59-42	362	2910043	172.104	E. faecium	192	1217		Yes	Yes	No	2008	E10	Blood	VSE 2008	JANEPK000000000	SAMN29681745	PRJNA858233
K59-43	379	2912322	195.744	E. faecium	192	3092		Yes	Yes	No	2008	E10	Blood	VSE 2008	JANEPJ000000000	SAMN29681746	PRJNA858233
K59-44	61	2527591	202.273	E. faecium	32	5262		No	No	No	2008	E10	Blood	VSE 2008	JANEPI000000000	SAMN29681747	PRJNA858233
K59-46	67	2439555	235.708	E. faecium	533	6230		No	No	No	2008	E10	Blood	VSE 2008	JANEPH000000000	SAMN29681748	PRJNA858233
K59-49	52	2570603	216.377	E. faecium	32	6232		No	No	No	2008	E6	Blood	VSE 2008	JANEPF000000000	SAMN29681750	PRJNA858233
K59-50	124	2663717	237.842	E. faecium	202	3076		Yes	No	No	2008	E4	Blood	VSE 2008	JANEPE000000000	SAMN29681751	PRJNA858233
K59-51	237	2893437	216.748	E. faecium	18	3052		Yes	Yes	No	2008	W1	Blood	VSE 2008	JANEPD000000000	SAMN29681752	PRJNA858233
K59-53	302	2907485	218.159	E. faecium	132	6234		Yes	No	No	2008	W1	Blood	VSE 2008	JANEPB000000000	SAMN29681754	PRJNA858233
K59-54	319	3084363	196.339	E. faecium	203	3067		Yes	Yes	No	2008	W1	Blood	VSE 2008	JANEPA000000000	SAMN29681755	PRJNA858233
K59-55	196	2796820	222.401	E. faecium	279	6235		Yes	Yes	No	2008	W1	Blood	VSE 2008	JANEOZ000000000	SAMN29681756	PRJNA858233
K59-56	235	3048099	213.051	E. faecium	203	3073		Yes	No	No	2008	W1	Blood	VSE 2008	JANEOY000000000	SAMN29681757	PRJNA858233
K59-57	93	2753638	279.92	E. faecium	38	6236		No	No	No	2008	W1	Blood	VSE 2008	JANEOX000000000	SAMN29681758	PRJNA858233
K59-58	271	3007634	181.069	E. faecium	132	6237		Yes	Yes	No	2008	W1	Blood	VSE 2008	JANEOW000000000	SAMN29681759	PRJNA858233
K59-59	218	3000267	62.1764	E. faecium	203	3061		Yes	Yes	No	2008	W1	Blood	VSE 2008	JANEOV000000000	SAMN29681760	PRJNA858233
K59-60	213	3020566	86.3268	E. faecium	203	3061		No	Yes	No	2008	C1	Blood	VSE 2008	JANEOU000000000	SAMN29681761	PRJNA858233
K59-62	204	2882134	255.462	E. faecium	282	6238		Yes	No	No	2008	C1	Blood	VSE 2008	JANEOT000000000	SAMN29681762	PRJNA858233
K59-63	329	3112934	198.325	E. faecium	17	3034		Yes	Yes	No	2008	C1	Blood	VSE 2008	JANEOS000000000	SAMN29681763	PRJNA858233
K59-64	324	3042247	214.309	E. faecium	17	3034		Yes	Yes	No	2008	C1	Blood	VSE 2008	JANEOR000000000	SAMN29681764	PRJNA858233
K59-65	335	3079066	163.414	E. faecium	17	3034		Yes	Yes	No	2008	C1	Blood	VSE 2008	JANEOQ000000000	SAMN29681765	PRJNA858233
K59-66	333	2867857	248.597	E. faecium	18	3044		Yes	No	No	2008	C1	Blood	VSE 2008	JANEOP000000000	SAMN29681766	PRJNA858233
K59-67	310	2910113	196.508	E. faecium	18	3043		Yes	No	No	2008	N1	Blood	VSE 2008	JANEOO000000000	SAMN29681767	PRJNA858233
K59-68	4	2947119	300	E. faecium	203	3069		Yes	Yes	No	2008	N1	Blood	VSE 2008	GCA_002263115.1	SAMN07326775	PRJNA393251
K59-69	263	2913649	220.9	E. faecium	18	3043		Yes	No	No	2008	N1	Blood	VSE 2008	JANEON000000000	SAMN29681768	PRJNA858233
K59-70	198	2791638	261.52	E. faecium	18	3050		Yes	No	No	2008	N1	Blood	VSE 2008	JANEOM000000000	SAMN29681769	PRJNA858233
K59-71	286	3097155	262.158	E. faecium	203	3070		Yes	Yes	No	2008	N1	Blood	VSE 2008	JANEOL000000000	SAMN29681770	PRJNA858233
K59-72	355	3116945	237.753	E. faecium	203	3072		Yes	No	No	2008	N1	Blood	VSE 2008	JANEOK000000000	SAMN29681771	PRJNA858233
K59-73	257	2831998	255.047	E. faecium	440	254		Yes	Yes	No	2008	N1	Blood	VSE 2008	JANEOJ000000000	SAMN29681772	PRJNA858233
K59-74	209	2830680	201.761	E. faecium	18	3045		Yes	No	No	2008	N1	Blood	VSE 2008	JANEOI000000000	SAMN29681773	PRJNA858233
K59-75	211	3022267	218.124	E. faecium	203	3071		Yes	No	No	2008	N1	Blood	VSE 2008	JANEOH000000000	SAMN29681774	PRJNA858233
K59-76	170	2794386	251.29	E. faecium	18	3046		Yes	No	No	2008	N1	Blood	VSE 2008	JANEOG000000000	SAMN29681775	PRJNA858233
K59-77	241	3065442	166.009	E. faecium	78	6239		Yes	Yes	No	2008	N1	Blood	VSE 2008	JANEOF000000000	SAMN29681776	PRJNA858233
K59-78	183	2952048	190.741	E. faecium	78	1196		Yes	Yes	No	2008	E1	Blood	VSE 2008	JANEOE000000000	SAMN29681777	PRJNA858233
K59-79	230	3134658	169.021	E. faecium	203	3075		Yes	No	No	2008	E1	Blood	VSE 2008	JANEOD000000000	SAMN29681778	PRJNA858233
K59-80	192	3001319	160.087	E. faecium	203	3061		Yes	Yes	No	2008	E1	Blood	VSE 2008	JANEOC000000000	SAMN29681779	PRJNA858233
K59-81	190	3000916	203.51	E. faecium	203	3061		Yes	Yes	No	2008	E1	Blood	VSE 2008	JANEOB000000000	SAMN29681780	PRJNA858233
K60-01	253	3108434	192.387	E. faecium	203	3072		Yes	No	No	2008	E1	Blood	VSE 2008	JANEOA000000000	SAMN29681781	PRJNA858233
K60-02	77	2821274	224.468	E. faecium	52	6240		No	No	No	2008	E1	Blood	VSE 2008	JANENZ000000000	SAMN29681782	PRJNA858233
K60-03	149	2887974	286.943	E. faecium	202	3076		Yes	Yes	No	2008	E1	Blood	VSE 2008	JANENY000000000	SAMN29681783	PRJNA858233
K60-04	210	3019594	246.668	E. faecium	203	3061		Yes	Yes	No	2008	E9	Blood	VSE 2008	JANENX000000000	SAMN29681784	PRJNA858233
K60-05	151	2861958	214.035	E. faecium	202	3076		Yes	Yes	No	2008	E9	Blood	VSE 2008	JANENW000000000	SAMN29681785	PRJNA858233
K60-06	247	3067598	173.224	E. faecium	203	3067		Yes	No	No	2008	E9	Blood	VSE 2008	JANENV000000000	SAMN29681786	PRJNA858233
K60-07	221	2966068	215.075	E. faecium	578	6241		Yes	No	No	2008	E9	Blood	VSE 2008	JANENU000000000	SAMN29681787	PRJNA858233
K60-08	271	3098662	171.317	E. faecium	17	3030		Yes	Yes	No	2008	E9	Blood	VSE 2008	JANENT000000000	SAMN29681788	PRJNA858233
K60-10	283	3095658	142.579	E. faecium	17	3030		Yes	Yes	No	2008	E5	Blood	VSE 2008	JANENR000000000	SAMN29681790	PRJNA858233
K60-12	226	2914725	131.794	E. faecium	192	397		Yes	Yes	No	2008	E8	Blood	VSE 2008	JANENQ000000000	SAMN29681791	PRJNA858233
K60-13	211	3025633	190.448	E. faecium	17	3031		Yes	Yes	No	2008	E8	Blood	VSE 2008	JANENP000000000	SAMN29681792	PRJNA858233
K60-14	198	2911834	25.1478	E. faecium	192	397		Yes	Yes	No	2008	E8	Blood	VSE 2008	JANENO000000000	SAMN29681793	PRJNA858233
K60-15	207	2854892	156.119	E. faecium	18	3048		Yes	No	No	2008	E8	Blood	VSE 2008	JANENN000000000	SAMN29681794	PRJNA858233
K60-16	273	3081760	166.863	E. faecium	17	3032		Yes	Yes	No	2008	E8	Blood	VSE 2008	JANENM000000000	SAMN29681795	PRJNA858233
K60-17	177	2988494	260.905	E. faecium	17	3031		Yes	No	No	2008	E8	Blood	VSE 2008	JANENL000000000	SAMN29681796	PRJNA858233
K60-18	271	3017368	102.239	E. faecium	17	3031		Yes	Yes	No	2008	E8	Blood	VSE 2008	JANENK000000000	SAMN29681797	PRJNA858233
K60-19	262	3072318	222.897	E. faecium	17	3032		Yes	Yes	No	2008	E8	Blood	VSE 2008	JANENJ000000000	SAMN29681798	PRJNA858233
K60-20	211	3008138	247.646	E. faecium	17	3031		Yes	Yes	No	2008	E8	Blood	VSE 2008	JANENI000000000	SAMN29681799	PRJNA858233
K60-22	157	2823062	238.582	E. faecium	202	3076		Yes	Yes	No	2008	E2	Blood	VSE 2008	JANENG000000000	SAMN29681801	PRJNA858233
K60-23	170	2913003	116.848	E. faecium	202	3076		Yes	Yes	No	2008	E2	Blood	VSE 2008	JANENF000000000	SAMN29681802	PRJNA858233
K60-24	148	2834838	227.079	E. faecium	202	3076		Yes	Yes	No	2008	E2	Blood	VSE 2008	JANENE000000000	SAMN29681803	PRJNA858233
K60-25	79	2499225	284.41	E. faecium	581	6243		No	No	No	2008	E2	Blood	VSE 2008	JANEND000000000	SAMN29681804	PRJNA858233
K60-26	175	2918445	262.663	E. faecium	202	3076		Yes	Yes	No	2008	E2	Blood	VSE 2008	JANENC000000000	SAMN29681805	PRJNA858233
K60-27	216	2825223	213.358	E. faecium	18	3051		Yes	No	No	2008	E2	Blood	VSE 2008	JANENB000000000	SAMN29681806	PRJNA858233
K60-29	223	2818036	217.618	E. faecium	19	6245		Yes	No	No	2008	E2	Blood	VSE 2008	JANENA000000000	SAMN29681807	PRJNA858233
K60-30	215	3001303	235.085	E. faecium	17	3031		Yes	Yes	No	2008	E2	Blood	VSE 2008	JANEMZ000000000	SAMN29681808	PRJNA858233
K60-31	289	3130377	140.796	E. faecium	203	3067		Yes	Yes	No	2008	E3	Blood	VSE 2008	JANEMY000000000	SAMN29681809	PRJNA858233
K60-32	293	3129397	232.004	E. faecium	203	3069		Yes	Yes	No	2008	E3	Blood	VSE 2008	JANEMX000000000	SAMN29681810	PRJNA858233
K60-33	262	3025667	208.432	E. faecium	17	3031		Yes	No	No	2008	E3	Blood	VSE 2008	JANEMW000000000	SAMN29681811	PRJNA858233
K60-35	269	3105187	179.244	E. faecium	203	3069		Yes	Yes	No	2008	E3	Blood	VSE 2008	JANEMV000000000	SAMN29681812	PRJNA858233
K60-36	181	2800179	236.47	E. faecium	18	3048		Yes	No	No	2008	E3	Blood	VSE 2008	JANEMU000000000	SAMN29681813	PRJNA858233
K60-37	218	3027563	166.295	E. faecium	17	3031		Yes	Yes	No	2008	E3	Blood	VSE 2008	JANEMT000000000	SAMN29681814	PRJNA858233
K60-38	237	3083830	198.345	E. faecium	17	3030		Yes	Yes	No	2008	E3	Blood	VSE 2008	JANEMS000000000	SAMN29681815	PRJNA858233
K60-39	5	2739582	256.0	E. faecium	192	397		Yes	Yes	No	2008	E3	Blood	VSE 2008	GCA_002334625.1	SAMN07638053	PRJNA407052
K60-40	164	2887060	100.709	E. faecium	202	3076		Yes	Yes	No	2008	E3	Blood	VSE 2008	JANEMR000000000	SAMN29681816	PRJNA858233
K60-42	60	2703026	146.353	E. faecium	22	6246		No	No	No	2008	E3	Blood	VSE 2008	JANEMQ000000000	SAMN29681817	PRJNA858233
K60-43	119	2844027	244.561	E. faecium	18	388		Yes	No	No	2008	E3	Blood	VSE 2008	JANEMN000000000	SAMN29681818	PRJNA858233
TUH2_18	136	2830096	69.4951	E. faecium	17	1709	vanB	Yes	No	No	1996	W1	Urine	VRE 1996	JANEMP000000000	SAMN29681819	PRJNA858233
TUH2_19	138	2827369	219.183	E. faecium	17	1709	vanB	Yes	No	No	1996	W1	Clinical site other materials	VRE 1996	JANEMO000000000	SAMN29681820	PRJNA858233
Clinical site other materials = not blood and urine

## Sheet: E. lactis
File S1. Assembly quality, metadata as well as repository numbers for each E. lactis sample
ID	Number of contigs	Genome size	Coverage	Species	ST	Cluster type	van type	Ampicillin restance	Gentamicin restance	Linezolid restance	Year	Hospital	Source	Collection	Genome/GenBank assembly accession	Biosample accession	Bioproject	ID2
51268386	52	2449687	323.163	E. lactis	1033	6197		No	No	No	2014	W3	Blood	VSE 2014	JANDVZ000000000	SAMN29678718	PRJNA858233	51268386
51269057	85	2696920	280.072	E. lactis	94	6199		No	No	No	2014	N2	Blood	VSE 2014	JANDVS000000000	SAMN29678725	PRJNA858233	51269057
51269062	83	2590933	247.809	E. lactis	361	1901		No	No	No	2014	W1	Blood	VSE 2014	JANDVO000000000	SAMN29678729	PRJNA858233	51269062
51269931	143	2690775	124.05	E. lactis	1102	6203		No	No	No	2014	W2	Blood	VSE 2014	JANDUQ000000000	SAMN29678753	PRJNA858233	51269931
51270271	77	2461696	219.843	E. lactis	361	1901		No	No	Yes	2014	C2	Blood	VSE 2014	JANDUE000000000	SAMN29678765	PRJNA858233	51270271
51270814	111	2668938	82.1332	E. lactis	2042	6205		No	No	No	2014	E2	Blood	VSE 2014	JANDTS000000000	SAMN29678777	PRJNA858233	51270814
51270815	110	2668386	149.93	E. lactis	2042	6205		No	No	No	2014	E2	Blood	VSE 2014	JANDTR000000000	SAMN29678778	PRJNA858233	51270815
51271169	63	2730416	127.661	E. lactis	328	6209		No	No	No	2014	C1	Blood	VSE 2014	JANDSM000000000	SAMN29678809	PRJNA858233	51271169
51271177	116	2769425	122.363	E. lactis	2047	6210		No	No	No	2014	C1	Blood	VSE 2014	JANDSE000000000	SAMN29678817	PRJNA858233	51271177
51271184	244	2463727	116.17	E. lactis	773	6211		No	No	No	2014	E10	Blood	VSE 2014	JANDRX000000000	SAMN29678824	PRJNA858233	51271184
51271185	156	2576845	106.467	E. lactis	289	5243		No	No	No	2014	E10	Blood	VSE 2014	JANDRW000000000	SAMN29678825	PRJNA858233	51271185
51271198	48	2756591	267.716	E. lactis	583	6212		Yes	No	No	2014	E10	Blood	VSE 2014	JANDRJ000000000	SAMN29678838	PRJNA858233	51271198
51271889	173	2744618	101.651	E. lactis	108	6216		No	No	No	2014	E3	Blood	VSE 2014	JANDPG000000000	SAMN29678893	PRJNA858233	51271889
51271890	236	2478795	68.710	E. lactis	178	6217		No	No	No	2014	E3	Blood	VSE 2014	JANDPF000000000	SAMN29678894	PRJNA858233	51271890
51271896	124	2690478	131.971	E. lactis	178	6219		No	No	No	2014	E3	Blood	VSE 2014	JANDOZ000000000	SAMN29678900	PRJNA858233	51271896
K59-19	75	2634831	248.932	E. lactis	296	426		Yes	No	No	2008	C3	Blood	VSE 2008	JANEQE000000000	SAMN29681725	PRJNA858233	K59-19
K59-26	156	2770594	271.699	E. lactis	94	6228		No	No	No	2008	W2	Blood	VSE 2008	JANEPY000000000	SAMN29681731	PRJNA858233	K59-26
K59-48	105	2757331	259.489	E. lactis	94	6231		No	No	No	2008	E6	Blood	VSE 2008	JANEPG000000000	SAMN29681749	PRJNA858233	K59-48
K59-52	138	2729428	195.849	E. lactis	576	6233		No	No	No	2008	W1	Blood	VSE 2008	JANEPC000000000	SAMN29681753	PRJNA858233	K59-52
K60-09	80	2609025	284.655	E. lactis	579	6242		No	No	No	2008	E5	Blood	VSE 2008	JANENS000000000	SAMN29681789	PRJNA858233	K60-09
K60-21	72	2451393	189.232	E. lactis	580	5402		No	No	No	2008	E8	Blood	VSE 2008	JANENH000000000	SAMN29681800	PRJNA858233	K60-21

## Sheet: E. faecalis
File S1. Assembly quality, metadata as well as repository numbers for each E. faecalis sample
ID	Number of contigs	Genome size	Coverage	Species	ST	Cluster Type	van type	Ampicillin resistance	Gentamicin resistance	Linezolid resistance	Year	Hospital	Source	Collection	Genome accession	Biosample accession	Bioproject
51269076	147	3263574	205.059	E. faecalis	6	1160	vanB	No	Yes	No	2013	N2	Urine	VRE 2010-15	JANEVW000000000	SAMN29681576	PRJNA858233
51269077	141	3131613	20.672	E. faecalis	6	1160	vanB	No	Yes	No	2013	N2	Urine	VRE 2010-15	JANEVV000000000	SAMN29681577	PRJNA858233
51269078	165	3237561	194.858	E. faecalis	6	1159	vanB	No	Yes	No	2015	N2	Clinical site other materials	VRE 2010-15	JANEVU000000000	SAMN29681578	PRJNA858233
51269079	136	3255678	220.302	E. faecalis	6	1160	vanB	No	Yes	No	2015	N2	Urine	VRE 2010-15	JANEVT000000000	SAMN29681579	PRJNA858233
51271223	149	3079089	37.3833	E. faecalis	28	1162	vanB	No	No	No	2012	E10	Clinical site other materials	VRE 2010-15	JANEVN000000000	SAMN29681585	PRJNA858233
51271226	72	3104404	191.121	E. faecalis	28	1162	vanB	No	No	No	2013	E10	Urine	VRE 2010-15	JANEVM000000000	SAMN29681586	PRJNA858233
51271924	157	3227596	89.6763	E. faecalis	6	107	vanB	No	Yes	No	2015	E6	Urine	VRE 2010-15	JANHGF000000000	SAMN29884051	PRJNA858233
51271925	97	3156253	61.2812	E. faecalis	6	1164	vanB	No	Yes	No	2015	E6	Feces	VRE 2010-15	JANEVK000000000	SAMN29681588	PRJNA858233
51271926	146	3243803	107.093	E. faecalis	6	107	vanB	No	Yes	No	2015	E6	Clinical site other materials	VRE 2010-15	JANEYI000000000	SAMN29681589	PRJNA858233
51273466	136	3219235	119.938	E. faecalis	6	107	vanB	No	Yes	No	2011	W1	Clinical site other materials	VRE 2010-15	JANETW000000000	SAMN29681629	PRJNA858233
51296112	105	3324700	246.167	E. faecalis	6	107	vanB	No	Yes	No	2010	E10	Urine	VRE 2010-15	JANEQJ000000000	SAMN29681720	PRJNA858233
51296113	153	3226181	95.7768	E. faecalis	6	1167	vanB	No	Yes	No	2012	E10	Urine	VRE 2010-15	JANEQI000000000	SAMN29681721	PRJNA858233
Clinical site other materials = not blood and urine

## Sheet: VF profile E. faecium
File S4. VF gene profiles of all E. faecium (n=469) in this study
ID	Species	ST	Cluster type	van type	acm	atlAEfm	bepA	capD	ccpA	ecbA	esp	fms15	gls20	gls33	glsB	glsB1	lysM1	lysM2	lysM3	pilA2	empA	empB	empC	prpA	ptsD	sagA	scm (both alleles)	sgrA	tirE1	tirE2	fnm	lysM4	bont/En	epx2
51268385	E. faecium	117	24		1	1	1	1	1	1	1	1	1	1	1	1	1	1	1	0	1	1	1	0	1	1	1	1	0	0	1	1	0	0
51269029	E. faecium	203	3061		1	1	1	1	1	1	1	0	1	1	1	1	1	1	0	1	1	1	1	1	1	1	0	1	0	0	1	1	0	0
51269051	E. faecium	80	16		1	1	1	0	1	0	0	1	1	1	1	1	1	1	1	1	1	1	1	0	1	1	1	1	0	0	1	1	0	0
51269053	E. faecium	203	3061		1	1	1	1	1	1	1	0	1	1	1	1	1	1	1	1	1	1	1	1	1	1	1	1	1	1	1	1	0	0
51269054	E. faecium	117	3054		1	1	1	1	1	1	1	1	1	1	1	1	1	1	1	0	1	1	1	0	1	1	1	1	0	0	1	1	0	0
51269055	E. faecium	1262	6198		1	1	1	0	1	0	0	0	1	1	1	1	0	1	1	1	1	1	1	0	1	1	1	0	0	0	1	1	0	0
51269056	E. faecium	80	16		1	1	1	0	1	0	0	1	1	1	1	1	0	1	1	1	1	1	1	0	1	1	1	1	0	0	1	1	0	0
51269058	E. faecium	214	6200		0	1	1	0	1	0	0	1	1	1	1	1	0	1	1	0	1	1	1	0	0	0	0	0	0	0	1	1	0	0
51269059	E. faecium	203	3056		1	1	1	1	1	1	1	1	1	1	1	1	1	1	1	1	1	1	1	1	1	1	1	1	1	1	1	1	0	0
51269060	E. faecium	203	3056		1	1	1	1	1	1	1	1	1	1	1	1	1	1	1	1	1	1	1	1	1	1	1	1	1	1	1	1	0	0
51269061	E. faecium	117	24	vanB	1	1	1	1	1	1	1	1	1	1	1	1	1	1	1	0	1	1	1	0	1	1	0	1	0	0	1	1	0	0
51269063	E. faecium	17	3040		1	1	1	0	1	0	0	0	1	1	1	1	1	1	0	1	1	1	1	0	0	1	1	1	0	0	1	1	0	0
51269064	E. faecium	80	16		1	1	1	0	1	0	0	1	1	1	1	1	1	1	1	1	1	1	1	0	1	1	1	1	0	0	1	1	0	0
51269065	E. faecium	29	6201		0	1	1	0	1	0	0	0	1	1	1	1	1	1	0	0	1	1	1	0	0	1	0	0	0	0	1	1	0	0
51269066	E. faecium	203	3061		1	1	1	1	1	1	1	0	1	1	1	1	1	1	1	1	1	1	1	1	1	1	0	1	1	1	1	1	0	0
51269067	E. faecium	203	3056		1	1	1	1	1	1	1	1	1	1	1	1	1	1	0	1	1	1	1	1	1	1	1	1	1	1	1	1	0	0
51269068	E. faecium	192	3083		1	1	1	1	1	0	1	1	1	1	1	1	1	1	1	1	1	1	1	1	1	1	1	1	1	1	1	1	0	0
51269069	E. faecium	192	3086		1	1	1	1	1	0	1	1	1	1	1	1	1	1	1	0	1	1	1	1	1	1	0	1	1	1	1	1	0	0
51269070	E. faecium	117	24		1	1	1	1	1	1	1	1	1	1	1	1	1	1	1	0	1	1	1	0	1	1	1	1	0	0	1	1	0	0
51269071	E. faecium	17	275		1	1	1	0	1	0	0	1	1	1	1	1	1	1	1	0	1	1	1	0	1	1	0	1	0	0	1	1	0	0
51269072	E. faecium	80	3096		1	1	1	1	1	0	0	1	1	1	1	1	1	1	1	1	1	1	1	0	1	1	1	1	0	0	1	1	0	0
51269073	E. faecium	117	24		1	1	1	1	1	1	1	1	1	1	1	1	1	1	1	0	1	1	1	0	1	1	1	1	0	0	1	1	0	0
51269075	E. faecium	192	188	vanA	1	1	1	1	1	0	1	0	1	1	1	1	1	1	1	1	1	1	1	1	1	1	0	1	1	1	1	1	0	0
51269769	E. faecium	80	16		1	1	1	0	1	0	0	1	1	1	1	1	1	1	1	1	1	1	1	0	1	1	1	1	0	0	1	1	0	0
51269770	E. faecium	80	16		1	1	1	0	1	0	0	0	1	1	1	1	1	1	1	1	1	1	1	0	1	1	0	1	0	0	1	1	0	0
51269771	E. faecium	202	3077		1	1	1	1	1	0	1	0	1	1	1	1	1	1	0	0	1	1	1	1	1	1	1	1	1	1	1	1	0	0
51269772	E. faecium	262	1016		1	1	1	0	1	0	1	1	1	1	1	1	1	1	1	0	1	1	1	1	1	1	0	0	0	0	1	1	0	0
51269773	E. faecium	17	53		1	1	1	1	1	1	1	1	1	1	1	1	1	1	0	0	1	1	1	0	1	1	0	1	1	1	1	1	0	0
51269774	E. faecium	262	1016		1	1	1	0	1	0	1	0	1	1	1	1	1	1	1	0	1	1	1	1	1	1	0	0	0	0	1	1	0	0
51269775	E. faecium	203	3056		1	1	1	1	1	1	1	1	1	1	1	1	0	1	1	1	1	1	1	1	1	1	1	1	0	0	1	1	0	0
51269776	E. faecium	822	6202		0	1	1	0	1	0	0	0	0	0	0	0	1	1	0	0	0	0	0	0	0	1	0	0	0	0	1	1	0	0
51269777	E. faecium	80	16		1	1	1	0	1	0	0	0	1	1	1	1	1	1	0	1	1	1	1	0	1	1	0	1	0	0	1	1	0	0
51269778	E. faecium	17	53		1	1	1	1	1	1	1	0	1	1	1	1	1	1	1	0	1	1	1	0	1	1	1	1	1	1	1	1	0	0
51269779	E. faecium	80	16		1	1	1	0	1	0	0	0	1	1	1	1	0	1	0	1	1	1	1	0	1	1	1	1	0	0	1	1	0	0
51269928	E. faecium	80	16		1	1	1	0	1	0	0	0	1	1	1	1	1	1	0	1	1	1	1	0	1	1	0	1	0	0	1	1	0	0
51269929	E. faecium	80	16		1	1	1	0	1	0	0	0	1	1	1	1	0	1	0	1	1	1	1	0	1	1	0	1	0	0	1	1	0	0
51269930	E. faecium	80	16		1	1	1	0	1	0	0	1	1	1	1	1	1	1	1	1	1	1	1	0	1	1	1	1	0	0	1	1	0	0
51269932	E. faecium	18	222	vanA	1	1	1	0	1	0	0	0	1	1	1	1	0	1	1	0	1	1	1	0	1	1	1	1	0	0	1	1	0	0
51269933	E. faecium	192	26	vanB	1	0	1	0	1	0	1	1	1	1	1	1	0	1	1	1	1	1	1	1	1	1	0	1	1	0	1	1	0	0
51269934	E. faecium	192	26	vanB	1	1	1	0	1	0	1	0	1	1	1	1	1	1	0	1	1	1	1	1	1	1	1	1	1	0	1	1	0	0
51269935	E. faecium	192	3	vanB	1	1	1	0	1	0	1	0	1	1	1	1	0	1	1	1	1	1	1	1	1	1	1	1	1	0	1	1	0	0
51269936	E. faecium	192	3	vanB	1	1	1	0	1	0	1	0	1	1	1	1	0	1	0	1	1	1	1	1	1	1	1	1	0	0	1	1	0	0
51269937	E. faecium	203	3061	vanB	1	1	1	1	1	1	1	0	1	1	1	1	1	1	0	1	1	1	1	1	1	1	0	1	0	0	1	1	0	0
51269938	E. faecium	203	3057	vanA	1	1	1	1	1	1	1	0	1	1	1	1	1	1	0	0	1	1	1	1	1	1	1	1	0	0	1	1	0	0
51269939	E. faecium	203	3058	vanB	1	1	1	0	1	1	1	0	1	1	1	1	0	1	0	1	1	1	1	1	1	1	1	1	1	1	1	1	0	0
51270240	E. faecium	192	3083		1	1	1	1	1	0	1	1	1	1	1	1	1	1	1	0	1	1	1	1	1	1	1	1	1	1	1	1	0	0
51270243	E. faecium	192	1217		1	1	1	1	1	0	1	0	1	1	1	1	1	1	1	0	1	1	1	1	1	1	0	1	1	1	1	1	0	0
51270244	E. faecium	262	6204		1	1	1	0	1	0	0	1	1	1	1	1	1	1	1	0	1	1	1	0	1	1	1	1	0	0	1	1	0	0
51270272	E. faecium	203	3062		1	1	1	1	1	1	1	0	1	1	1	1	1	1	1	1	1	1	1	1	1	1	1	1	1	1	1	1	0	0
51270273	E. faecium	203	3062		1	1	1	1	1	1	1	0	1	1	1	1	1	1	1	1	1	1	1	1	1	1	1	1	1	1	1	1	0	0
51270274	E. faecium	117	24		1	1	1	1	1	1	1	1	1	1	1	1	1	1	1	0	1	1	1	0	1	1	1	1	0	0	1	1	0	0
51270275	E. faecium	203	3062		1	1	1	1	1	1	1	0	0	0	0	0	1	1	0	1	1	1	1	1	1	1	1	1	1	1	1	1	0	0
51270276	E. faecium	117	24		1	1	1	1	1	1	1	1	1	1	1	1	1	1	1	0	1	1	1	0	1	1	1	1	0	0	1	1	0	0
51270277	E. faecium	203	3059		1	1	1	1	1	1	1	1	0	0	0	0	1	1	0	1	1	1	1	1	1	1	0	1	1	1	1	1	0	0
51270809	E. faecium	117	24		1	1	1	1	1	1	1	0	1	1	1	1	0	1	0	1	1	1	1	0	1	1	0	1	0	0	1	1	0	0
51270810	E. faecium	117	24		1	1	1	1	1	1	1	0	1	1	1	1	0	1	0	1	1	1	1	0	1	1	1	1	0	0	1	1	0	0
51270811	E. faecium	192	3084		1	1	1	1	1	0	1	1	1	1	1	1	1	1	1	0	1	1	1	1	1	1	0	1	0	0	1	1	0	0
51270812	E. faecium	117	24		1	1	1	1	1	1	1	0	1	1	1	1	1	1	1	1	1	1	1	0	1	1	0	1	0	0	1	1	0	0
51270813	E. faecium	18	3048		1	1	1	0	1	0	1	0	1	1	1	1	1	1	0	1	1	1	1	0	1	1	0	1	0	0	1	1	0	0
51270816	E. faecium	192	3084		1	1	1	1	1	0	1	1	1	1	1	1	0	1	0	0	1	1	1	1	1	1	1	1	0	0	1	1	0	0
51270817	E. faecium	203	3060		1	1	1	1	1	1	1	0	1	1	1	1	1	1	1	1	1	1	1	1	1	1	1	1	1	1	1	1	0	0
51270818	E. faecium	17	700		0	1	1	0	1	1	0	0	1	1	1	1	0	1	0	0	1	1	1	0	1	1	1	1	0	0	1	1	0	0
51270819	E. faecium	192	3084		1	1	1	1	1	0	1	0	1	1	1	1	0	0	1	0	1	1	1	1	1	1	1	1	1	0	1	1	0	0
51270820	E. faecium	203	3061		1	1	1	1	1	1	1	0	1	1	1	1	0	1	0	1	1	1	1	1	1	1	1	1	0	0	1	1	0	0
51270821	E. faecium	17	700		1	1	1	1	1	1	0	0	1	1	1	1	1	1	1	0	1	1	1	0	1	1	1	1	0	0	1	1	0	0
51270822	E. faecium	17	3037		1	1	1	0	1	1	1	1	1	1	1	1	1	1	0	1	1	1	1	1	1	1	1	1	0	0	1	1	0	0
51270823	E. faecium	80	16		1	1	1	0	1	0	0	0	1	1	1	1	1	1	1	1	1	1	1	0	1	1	1	1	0	0	1	1	0	0
51270824	E. faecium	2042	6206		0	1	1	0	1	0	0	1	1	1	1	1	0	1	1	0	0	0	0	0	0	1	0	0	0	0	1	1	0	0
51270825	E. faecium	17	3038		1	1	1	1	1	1	1	0	1	1	1	1	1	1	1	1	1	1	1	1	1	1	1	1	1	1	1	1	0	0
51270826	E. faecium	202	3077		1	1	1	1	1	0	1	0	1	1	1	1	1	1	0	0	1	1	1	1	1	1	1	1	1	1	1	1	0	0
51270828	E. faecium	17	6207	vanB	1	1	1	1	1	0	1	1	1	1	1	1	1	1	1	1	1	1	1	1	1	1	1	1	1	1	1	1	0	0
51271041	E. faecium	280	1380		1	1	1	0	1	0	1	1	1	1	1	1	1	1	0	0	1	1	1	0	1	1	0	1	0	0	1	1	0	0
51271042	E. faecium	80	16		1	1	1	0	1	0	0	0	1	1	1	1	0	1	0	1	1	1	1	0	1	1	1	1	0	0	1	1	0	0
51271044	E. faecium	192	1217		1	1	1	1	1	0	1	0	1	1	1	1	1	1	0	1	1	1	1	1	1	1	1	1	1	1	1	1	0	0
51271045	E. faecium	17	3037		1	1	1	0	1	1	1	0	1	1	1	1	1	1	0	1	1	1	1	1	1	1	1	1	0	0	1	1	0	0
51271046	E. faecium	117	3054		1	1	1	1	1	1	0	0	1	1	1	1	1	1	1	0	1	1	1	0	1	1	0	1	0	0	1	1	0	0
51271047	E. faecium	80	16		1	1	1	0	1	0	0	1	1	1	1	1	1	1	1	1	1	1	1	0	1	1	1	1	0	0	1	1	0	0
51271048	E. faecium	167	6208		1	1	1	1	1	0	1	0	1	1	1	1	1	1	1	0	1	1	1	1	1	1	0	1	1	1	1	1	0	0
51271049	E. faecium	17	3037		1	1	1	0	1	1	1	0	1	1	1	1	1	1	0	1	1	1	1	1	1	1	1	1	0	0	1	1	0	0
51271050	E. faecium	117	24		1	1	1	1	1	1	1	0	1	1	1	1	1	1	1	1	1	0	0	0	1	1	1	1	0	0	1	1	0	0
51271051	E. faecium	167	6208		1	1	1	1	1	0	1	0	1	1	1	1	1	1	1	0	1	1	1	1	1	1	1	1	1	1	1	1	0	0
51271053	E. faecium	80	16		1	1	1	0	1	0	0	0	0	0	0	0	1	1	0	1	1	1	1	0	1	1	1	1	0	0	1	1	0	0
51271054	E. faecium	203	20	vanA	1	1	1	1	1	1	1	0	0	0	0	0	1	1	0	1	1	1	1	1	1	1	1	1	0	0	1	1	0	0
51271055	E. faecium	192	188	vanA	1	1	1	1	1	0	1	1	1	1	1	1	1	1	0	1	1	1	1	1	1	1	0	1	1	0	1	1	0	0
51271056	E. faecium	192	188	vanA	1	1	1	1	1	0	1	0	1	1	1	1	0	1	1	0	1	1	1	1	1	1	0	1	0	0	1	1	0	0
51271057	E. faecium	192	188	vanA	1	1	1	1	1	0	1	0	1	1	1	1	1	1	1	1	1	1	1	1	1	1	0	1	1	1	1	1	0	0
51271164	E. faecium	117	24		1	1	1	1	1	1	1	1	1	1	1	1	1	1	1	0	1	1	1	0	1	1	1	1	0	0	1	1	0	0
51271165	E. faecium	117	24		1	1	1	1	1	1	1	0	1	1	1	1	1	1	1	0	1	1	1	0	1	1	0	1	0	0	1	1	0	0
51271166	E. faecium	203	20	vanA	1	1	1	1	1	1	1	0	1	1	1	1	1	1	1	1	1	1	1	1	1	1	1	1	0	0	1	1	0	0
51271167	E. faecium	203	3062		1	1	1	1	1	1	1	0	1	1	1	1	1	1	0	0	1	1	1	1	1	1	1	1	1	1	1	1	0	0
51271168	E. faecium	203	3062		1	1	1	1	1	1	1	0	1	1	1	1	1	1	0	1	1	1	1	1	1	1	1	1	1	1	1	1	0	0
51271170	E. faecium	117	24		1	1	1	1	1	1	1	0	1	1	1	1	1	1	1	0	1	1	1	0	1	1	0	1	0	0	1	1	0	0
51271171	E. faecium	117	24		1	1	1	1	1	1	1	0	1	1	1	1	1	1	1	0	1	1	1	0	1	1	1	1	0	0	1	1	0	0
51271172	E. faecium	203	3062		1	1	1	0	1	1	1	0	1	1	1	1	0	1	1	1	1	1	1	1	1	1	1	1	0	0	1	1	0	0
51271173	E. faecium	117	24		1	1	1	1	1	1	1	1	1	1	1	1	1	1	1	0	1	1	1	0	1	1	1	1	0	0	1	1	0	0
51271174	E. faecium	117	24		1	1	1	0	1	1	1	0	1	1	1	1	0	1	1	0	1	1	1	0	1	1	1	1	0	0	1	1	0	0
51271175	E. faecium	203	3059		1	1	1	1	1	1	1	0	1	1	1	1	0	1	0	1	1	1	1	1	1	1	1	1	0	0	1	1	0	0
51271176	E. faecium	17	29		1	1	1	0	1	1	1	1	1	1	1	1	0	1	0	0	1	1	1	0	1	1	0	1	0	0	1	1	0	0
51271178	E. faecium	192	3083		1	1	1	1	1	0	1	1	1	1	1	1	1	1	0	0	1	1	1	1	1	1	0	1	0	0	1	1	0	0
51271179	E. faecium	203	3056		1	1	1	1	1	1	1	0	1	1	1	1	0	1	1	1	1	1	1	1	1	1	0	1	0	0	1	1	0	0
51271180	E. faecium	117	1543		1	1	1	1	1	1	1	0	1	1	1	1	1	1	1	1	1	1	1	0	1	1	0	1	0	0	1	1	0	0
51271181	E. faecium	203	3061		1	1	1	0	1	1	1	0	1	1	1	1	1	1	0	1	1	1	1	1	1	1	1	1	0	1	1	1	0	0
51271182	E. faecium	203	3061		1	1	1	1	1	1	1	0	1	1	1	1	0	1	0	1	1	1	1	1	1	1	1	1	0	0	1	1	0	0
51271183	E. faecium	80	16		1	1	1	0	1	0	0	0	0	0	0	0	1	1	0	1	1	1	1	0	1	1	1	1	0	0	1	1	0	0
51271186	E. faecium	203	3056		1	1	1	0	1	1	1	1	1	1	1	1	1	1	0	1	1	1	1	1	1	1	1	1	0	0	1	1	0	0
51271187	E. faecium	203	3061		1	1	1	0	1	1	1	0	1	1	1	1	1	0	0	1	1	1	1	1	1	1	1	1	0	0	1	1	0	0
51271188	E. faecium	203	3056		1	1	1	1	1	1	1	0	1	1	1	1	1	1	0	1	1	1	1	1	1	1	0	1	0	0	1	1	0	0
51271189	E. faecium	192	3081		1	1	1	0	1	0	1	1	1	1	1	1	1	1	0	0	1	1	1	1	1	1	1	1	0	0	1	1	0	0
51271190	E. faecium	80	16		1	1	1	0	1	0	0	0	1	1	1	1	0	1	0	1	1	1	1	0	1	1	1	1	0	0	1	1	0	0
51271191	E. faecium	117	24		1	1	1	0	1	1	1	1	1	1	1	1	1	1	0	0	1	1	1	0	1	1	1	1	0	0	1	1	0	0
51271192	E. faecium	203	3062		1	1	1	1	1	1	1	0	0	0	0	0	1	1	1	1	1	1	1	1	1	0	1	1	1	1	1	1	0	0
51271193	E. faecium	17	3038		1	1	1	1	1	1	1	0	1	1	1	1	0	1	0	0	1	1	1	1	1	1	1	1	1	1	1	1	0	0
51271194	E. faecium	203	3056		1	1	1	1	1	1	1	0	1	1	1	1	1	1	0	1	1	1	1	1	1	1	1	1	1	1	1	1	0	0
51271195	E. faecium	80	16		1	1	1	0	1	0	0	0	1	1	1	1	0	1	0	1	1	1	1	0	1	1	0	1	0	0	1	1	0	0
51271196	E. faecium	18	3049		0	1	1	0	1	0	1	1	1	1	1	1	1	1	1	1	1	1	1	1	1	1	1	0	0	0	1	1	0	0
51271197	E. faecium	203	3063		1	1	1	1	1	1	1	0	1	1	1	1	1	1	0	1	1	1	1	1	1	1	1	1	1	1	1	1	0	0
51271199	E. faecium	17	3037		1	1	1	0	1	1	1	0	1	1	1	1	1	1	0	1	1	1	1	1	1	1	0	1	0	0	1	1	0	0
51271200	E. faecium	203	3063		1	1	1	1	1	1	1	0	1	1	1	1	1	1	0	1	1	1	1	1	1	1	0	1	1	0	1	1	0	0
51271201	E. faecium	117	24		1	1	1	1	1	1	1	1	1	1	1	1	1	1	1	1	1	1	1	0	1	1	1	1	0	0	1	1	0	0
51271208	E. faecium	736	722	vanA	1	1	1	0	1	0	1	1	1	1	1	1	1	1	1	1	1	1	1	1	1	1	1	1	0	0	1	1	0	0
51271210	E. faecium	117	24	vanB	1	1	1	1	1	1	1	0	1	1	1	1	1	1	1	0	1	1	1	0	1	1	1	1	0	0	1	1	0	0
51271211	E. faecium	203	20	vanA	1	1	1	1	1	1	1	0	1	1	1	1	1	1	0	1	1	1	1	1	1	1	1	1	0	0	1	1	0	0
51271212	E. faecium	203	20	vanA	1	1	1	1	1	1	1	0	1	1	1	1	1	1	1	1	1	1	1	1	1	1	1	1	0	0	1	1	0	0
51271213	E. faecium	203	20	vanA	1	1	1	1	1	1	1	0	1	1	1	1	1	1	0	1	1	1	1	1	1	1	1	1	0	0	1	1	0	0
51271214	E. faecium	203	20	vanA	1	1	1	1	1	1	1	0	1	1	1	1	1	1	1	1	1	1	1	1	1	1	1	1	0	0	1	1	0	0
51271215	E. faecium	203	20	vanA	1	1	1	1	1	1	1	1	1	1	1	1	1	1	1	1	1	1	1	1	1	1	1	1	0	0	1	1	0	0
51271216	E. faecium	78	6213	vanA	1	1	1	1	1	0	1	0	1	1	1	1	1	1	0	1	1	1	1	0	1	1	1	1	0	0	1	1	0	0
51271217	E. faecium	203	3064	vanA	1	1	1	1	1	1	1	0	0	0	0	0	0	1	0	1	1	1	1	1	1	1	1	0	0	0	1	1	0	0
51271218	E. faecium	203	20	vanA	1	1	1	1	1	1	1	1	1	1	1	1	1	1	1	1	1	1	1	1	1	1	1	1	0	0	1	1	0	0
51271219	E. faecium	203	20	vanA	1	1	1	1	1	1	1	1	1	1	1	1	1	1	0	1	1	1	1	1	1	1	1	1	0	0	1	1	0	0
51271220	E. faecium	203	20	vanA	1	1	1	1	1	1	1	0	1	1	1	1	1	1	0	1	1	1	1	1	1	1	1	1	0	0	1	1	0	0
51271221	E. faecium	203	20	vanA	1	1	1	1	1	1	1	0	1	1	1	1	0	1	0	1	1	1	1	1	1	1	1	1	0	0	1	1	0	0
51271224	E. faecium	192	4737	vanA	1	1	1	1	1	0	1	0	1	1	1	1	1	1	1	1	1	1	1	1	1	1	1	0	1	1	1	1	0	0
51271225	E. faecium	736	2374	vanA	1	1	1	0	1	0	1	0	1	1	1	1	1	1	1	1	1	1	1	1	1	1	0	1	0	0	1	1	0	0
51271227	E. faecium	17	159	vanB	1	1	1	1	1	1	1	1	1	1	1	1	1	1	1	1	1	1	1	0	1	1	0	1	0	0	1	1	0	0
51271228	E. faecium	17	3039	vanB	1	1	1	1	1	0	1	1	1	1	1	1	1	1	0	1	1	1	1	0	1	1	1	1	1	1	1	1	0	0
51271229	E. faecium	17	159	vanB	1	1	1	1	1	1	1	1	1	1	1	1	1	1	1	1	1	1	1	0	1	1	0	1	0	0	1	1	0	0
51271509	E. faecium	192	3081		1	1	1	1	1	0	1	1	1	1	1	1	1	1	0	0	1	1	1	1	1	1	0	1	1	1	1	1	0	0
51271510	E. faecium	203	3061		1	1	1	1	1	1	1	0	0	0	0	0	1	1	0	1	1	1	1	1	1	1	1	0	1	1	1	1	0	0
51271511	E. faecium	32	6214		1	1	1	0	1	0	0	1	1	1	1	1	1	1	1	0	1	1	1	0	0	1	1	0	0	0	1	1	0	0
51271512	E. faecium	2045	3061		1	1	1	1	1	1	1	0	1	1	1	1	0	1	1	1	1	1	1	1	1	1	1	1	1	1	1	1	0	0
51271513	E. faecium	117	24		1	1	1	1	1	1	1	1	1	1	1	1	0	1	1	1	1	1	1	0	1	1	1	1	0	0	1	1	0	0
51271514	E. faecium	17	3038		1	1	1	0	1	1	1	0	1	1	1	1	0	0	0	1	1	1	1	1	1	1	0	1	1	1	1	1	0	0
51271515	E. faecium	117	24		1	1	1	1	1	1	1	1	1	1	1	1	1	1	1	1	1	1	1	0	1	1	1	1	0	0	1	1	0	0
51271516	E. faecium	203	3061		1	1	1	1	1	1	1	0	1	1	1	1	1	1	0	1	1	1	1	1	1	1	0	1	1	1	1	1	0	0
51271517	E. faecium	32	1424		1	1	1	0	1	0	0	0	1	1	1	1	1	1	1	1	1	1	1	0	1	1	1	0	0	0	1	1	0	0
51271518	E. faecium	203	20	vanA	1	1	1	1	1	1	1	0	1	1	1	1	1	1	0	1	1	1	1	1	1	1	0	1	0	0	1	1	0	0
51271519	E. faecium	203	3056		1	1	1	1	1	1	1	0	1	1	1	1	1	1	0	1	1	1	1	1	1	1	1	1	1	1	1	1	0	0
51271520	E. faecium	18	3041	vanA	1	1	1	0	1	0	1	1	1	1	1	1	0	1	1	1	1	1	1	1	1	1	1	1	0	0	1	1	0	0
51271521	E. faecium	203	20	vanA	1	1	1	1	1	1	0	0	1	1	1	1	1	1	0	1	1	1	1	1	1	1	1	1	0	0	1	1	0	0
51271522	E. faecium	203	20	vanA	1	1	1	1	1	1	1	0	1	1	1	1	1	1	0	1	1	1	1	1	1	1	1	1	0	0	1	1	0	0
51271523	E. faecium	203	3065	vanA	1	1	1	1	1	1	1	1	1	1	1	1	1	1	0	1	1	1	1	1	1	1	1	1	0	0	1	1	0	0
51271524	E. faecium	203	20	vanA	1	1	1	1	1	1	0	0	1	1	1	1	1	1	1	1	1	1	1	1	1	1	1	1	0	0	1	1	0	0
51271815	E. faecium	117	24	vanB	1	1	1	1	1	1	1	1	1	1	1	1	1	1	0	0	1	1	1	0	1	1	1	1	0	0	1	1	0	0
51271816	E. faecium	117	24	vanB	1	1	1	1	1	1	1	1	1	1	1	1	0	1	0	0	1	1	1	0	1	1	0	1	0	0	1	1	0	0
51271817	E. faecium	117	24	vanB	1	1	1	1	1	1	1	0	1	1	1	1	1	1	1	0	1	1	1	0	1	1	1	1	0	0	1	1	0	0
51271818	E. faecium	117	24	vanB	1	1	1	0	1	1	1	1	1	1	1	1	1	1	0	0	1	1	1	0	1	1	1	1	0	0	1	1	0	0
51271819	E. faecium	117	24	vanB	1	1	1	0	1	1	1	0	1	1	1	1	0	1	1	0	1	1	1	0	1	1	1	1	0	0	1	1	0	0
51271820	E. faecium	117	24	vanB	1	1	1	0	1	1	1	0	1	1	1	1	0	1	1	0	1	1	1	0	1	1	1	1	0	0	1	1	0	0
51271821	E. faecium	192	3087	vanB	1	1	1	0	1	0	1	0	1	1	1	1	1	1	1	0	1	1	1	1	1	1	0	1	1	1	1	1	0	0
51271822	E. faecium	117	24	vanB	1	1	1	1	1	1	1	0	1	1	1	1	0	1	1	0	1	1	1	0	1	1	1	1	0	0	1	1	0	0
51271823	E. faecium	117	24	vanB	1	1	1	1	1	1	1	0	1	1	1	1	0	1	1	0	1	1	1	0	1	1	0	1	0	0	1	1	0	0
51271824	E. faecium	192	3082	vanB	1	1	1	1	1	0	1	0	1	1	1	1	1	1	0	1	1	1	1	1	1	1	1	1	1	1	1	1	0	0
51271825	E. faecium	117	24	vanB	1	1	1	1	1	1	1	1	1	1	1	1	1	1	1	0	1	1	1	0	1	1	1	1	0	0	1	1	0	0
51271826	E. faecium	117	3053	vanB	1	1	1	0	1	1	1	0	0	0	0	0	0	1	0	0	1	1	1	1	1	1	1	1	0	0	1	1	0	0
51271880	E. faecium	203	3061		1	1	1	0	1	1	1	0	0	0	0	0	0	1	1	1	1	1	1	1	1	1	1	0	0	0	1	1	0	0
51271881	E. faecium	17	3037		1	1	1	0	1	1	1	1	1	1	1	1	0	1	0	1	1	1	1	1	1	1	0	1	0	0	1	1	0	0
51271882	E. faecium	32	6215		1	1	1	0	1	0	0	0	1	1	1	1	0	1	1	1	1	1	1	1	0	1	1	0	0	0	1	1	0	0
51271883	E. faecium	80	16		1	1	1	0	1	0	0	0	1	1	1	1	1	1	1	1	1	1	1	0	1	1	0	1	0	0	1	1	0	0
51271884	E. faecium	117	3054		1	1	1	1	1	1	1	0	1	1	1	1	1	1	1	0	1	1	1	0	1	1	1	1	0	0	1	1	0	0
51271885	E. faecium	262	2646		1	1	1	0	1	0	0	0	1	1	1	1	0	1	0	0	1	1	1	0	1	1	0	1	0	0	1	1	0	0
51271886	E. faecium	192	3081		1	1	1	1	1	0	1	0	1	1	1	1	0	1	0	0	1	1	1	1	1	1	1	1	1	1	1	1	0	0
51271887	E. faecium	192	3088		1	1	1	1	1	0	1	0	1	1	1	1	1	1	0	0	1	1	1	1	1	1	0	1	0	0	1	1	0	0
51271888	E. faecium	17	3036		1	1	1	0	1	1	1	0	1	1	1	1	1	1	0	1	1	1	1	1	1	1	1	1	0	0	1	1	0	0
51271891	E. faecium	203	3061		1	1	1	1	1	1	1	0	0	0	0	0	1	1	0	1	1	1	1	1	1	1	1	1	0	0	1	1	0	0
51271892	E. faecium	192	3081		1	1	1	1	1	0	1	0	1	1	1	1	1	1	0	0	1	1	1	1	1	1	1	1	0	0	1	1	0	0
51271893	E. faecium	78	6218		1	1	1	1	1	0	1	1	1	1	1	1	1	1	1	0	1	1	1	0	1	1	1	1	0	0	1	1	0	0
51271894	E. faecium	203	3061		1	1	1	1	1	1	1	0	0	0	0	0	1	1	0	1	1	1	1	1	1	1	0	1	0	0	1	1	0	0
51271895	E. faecium	2046	53		1	1	1	1	1	1	1	0	1	1	1	1	1	1	0	0	1	1	1	0	1	1	1	1	1	1	1	1	0	0
51271898	E. faecium	192	3081		1	1	1	1	1	0	1	1	1	1	1	1	1	1	0	0	1	1	1	1	1	1	0	1	1	0	1	1	0	0
51271900	E. faecium	203	191	vanA	1	1	1	1	1	1	1	0	1	1	1	1	1	1	0	1	1	1	1	1	1	1	0	1	0	0	1	1	0	0
51271901	E. faecium	80	16	vanB	1	1	1	0	1	0	0	0	1	1	1	1	1	1	0	1	1	1	1	0	1	1	0	1	0	0	1	1	0	0
51271902	E. faecium	32	6220		1	1	1	0	1	0	0	0	1	1	1	1	0	1	0	0	1	1	1	0	0	1	0	0	0	0	1	1	0	0
51271903	E. faecium	80	16		1	1	1	0	1	0	0	1	1	1	1	1	1	1	0	1	1	1	1	0	1	1	1	1	0	0	1	1	0	0
51271904	E. faecium	80	16		1	1	1	0	1	0	0	0	1	1	1	1	0	1	0	1	1	1	1	0	1	1	0	1	0	0	1	1	0	0
51271919	E. faecium	203	191	vanA	1	1	1	1	1	1	1	0	1	1	1	1	0	1	0	1	1	1	1	1	1	1	1	1	0	0	1	1	0	0
51271920	E. faecium	203	191	vanA	1	1	1	1	1	1	1	0	1	1	1	1	0	1	0	1	1	1	1	1	1	1	1	1	0	0	1	1	0	0
51271921	E. faecium	203	191	vanA	1	1	1	1	1	1	1	0	1	1	1	1	1	1	1	1	1	1	1	1	1	1	1	1	0	0	1	1	0	0
51271922	E. faecium	233	6221	vanA	1	1	1	0	1	1	1	0	1	1	1	1	1	1	0	1	1	1	1	0	1	1	0	1	0	0	1	1	0	0
51271923	E. faecium	117	71	vanB	1	1	1	1	1	1	1	0	1	1	1	1	0	1	0	1	1	1	1	1	1	1	0	1	0	1	1	1	0	0
51271927	E. faecium	80	2632	vanA	1	1	1	1	1	0	0	0	1	1	1	1	1	1	0	1	1	1	1	0	1	1	0	1	0	0	1	1	0	0
51271928	E. faecium	17	3037	vanA	1	1	1	0	1	1	1	1	1	1	1	1	1	1	1	1	1	1	1	1	1	1	1	1	0	0	1	1	0	0
51271929	E. faecium	18	3047	vanB	1	1	1	0	1	0	0	0	1	1	1	1	0	1	0	1	1	1	1	0	1	1	0	1	1	1	1	1	0	0
51271930	E. faecium	80	3097	vanA	1	1	1	0	1	1	0	0	1	1	1	1	1	1	0	0	1	1	1	0	1	1	0	1	0	0	1	1	0	0
51271931	E. faecium	80	3097	vanA	1	1	1	0	1	1	1	1	1	1	1	1	1	1	0	1	1	1	1	0	1	0	0	1	0	0	1	1	0	0
51271932	E. faecium	80	3097	vanA	1	1	1	0	1	1	0	0	1	1	1	1	1	1	1	0	1	1	1	0	1	1	1	1	0	0	1	1	0	0
51271933	E. faecium	202	3079	vanA	1	1	1	0	1	0	1	1	0	0	0	0	1	1	1	1	1	1	1	0	1	1	1	1	1	1	1	1	0	0
51271934	E. faecium	80	3097	vanA	1	1	1	0	1	1	0	1	1	1	1	1	1	1	0	0	1	1	1	0	1	1	1	1	0	0	1	1	0	0
51271935	E. faecium	80	3097	vanA	1	1	1	0	1	1	0	1	1	1	1	1	1	1	0	0	1	1	1	0	1	1	0	1	0	0	1	1	0	0
51271936	E. faecium	80	3097	vanA	1	1	1	0	1	1	0	1	1	1	1	1	1	1	1	1	1	1	1	0	1	1	1	1	0	0	1	1	0	0
51271937	E. faecium	203	3066	vanA	1	1	1	0	1	1	1	1	1	1	1	1	0	1	1	1	1	1	1	0	1	1	0	1	0	0	1	1	0	0
51271938	E. faecium	80	3097	vanA	1	1	1	0	1	1	0	1	1	1	1	1	0	1	0	0	1	1	1	0	1	1	0	1	0	0	1	1	0	0
51271939	E. faecium	18	3042	vanA	1	1	1	1	1	0	1	1	1	1	1	1	0	1	1	0	1	1	1	1	1	1	1	1	0	0	1	1	0	0
51271940	E. faecium	192	3090	vanA	1	1	1	1	1	0	1	0	1	1	1	1	0	1	1	1	1	1	1	0	1	1	1	1	0	0	1	1	0	0
51271942	E. faecium	203	20	vanA	1	1	1	1	1	1	0	0	1	1	1	1	1	1	0	0	1	1	1	1	1	1	0	1	0	0	1	1	0	0
51271943	E. faecium	203	20	vanA	1	1	1	1	1	1	0	0	1	1	1	1	1	1	1	0	1	1	1	1	1	1	1	1	0	0	1	1	0	0
51271944	E. faecium	203	20	vanA	1	1	1	1	1	1	0	0	1	1	1	1	0	1	1	1	1	1	1	1	1	1	1	1	0	0	1	1	0	0
51271945	E. faecium	78	6222	vanA	1	1	1	1	1	1	1	1	1	1	1	1	1	1	1	1	1	1	1	0	1	1	1	1	0	0	1	1	0	0
51271946	E. faecium	203	20	vanA	1	1	1	0	1	1	0	0	1	1	1	1	1	1	0	1	1	1	1	1	1	1	1	1	0	0	1	1	0	0
51271978	E. faecium	117	24	vanB	1	1	1	1	1	1	1	0	1	1	1	1	1	1	1	0	1	1	1	0	1	1	1	1	0	0	1	1	0	0
51271982	E. faecium	117	24	vanB	1	1	1	1	1	1	1	1	1	1	1	1	1	1	1	0	1	1	1	0	1	1	0	1	0	0	1	1	0	0
51271984	E. faecium	203	191	vanA	1	1	1	1	1	1	1	0	1	1	1	1	0	1	0	1	1	1	1	1	1	1	0	1	0	0	1	1	0	0
51271985	E. faecium	117	24	vanB	1	1	1	1	1	1	1	0	1	1	1	1	1	1	1	0	1	1	1	0	1	1	1	1	0	0	1	1	0	0
51271986	E. faecium	117	24	vanB	1	1	1	1	1	1	1	0	1	1	1	1	1	1	0	0	1	1	1	0	1	1	0	1	0	0	1	1	0	0
51271987	E. faecium	117	24	vanB	1	1	1	1	1	1	1	0	1	1	1	1	1	1	0	0	1	1	1	0	1	1	1	1	0	0	1	1	0	0
51271988	E. faecium	117	24	vanB	1	1	1	1	1	1	1	1	1	1	1	1	1	1	1	0	1	1	1	0	1	1	1	1	0	0	1	1	0	0
51271989	E. faecium	117	24	vanB	1	1	1	0	0	1	1	1	1	1	1	1	1	1	0	0	1	1	1	0	1	1	1	1	0	0	1	1	0	0
51271990	E. faecium	117	24	vanB	1	0	1	1	1	1	1	0	1	1	1	1	0	1	0	0	1	1	1	0	1	1	1	1	0	0	1	1	0	0
51271991	E. faecium	117	24	vanB	1	1	1	1	1	1	1	0	1	1	1	1	0	1	0	0	1	1	1	0	1	1	1	1	0	0	1	1	0	0
51271992	E. faecium	117	24	vanB	1	1	1	0	1	1	1	0	1	1	1	1	1	1	0	0	1	1	1	0	1	1	1	1	0	0	1	1	0	0
51271993	E. faecium	117	24	vanB	1	1	1	0	1	1	1	0	1	1	1	1	0	1	1	0	1	1	1	0	1	1	0	1	0	0	1	1	0	0
51271994	E. faecium	117	24	vanB	1	1	1	1	1	1	1	0	1	1	1	1	1	1	0	0	1	1	1	0	1	1	0	1	0	0	1	1	0	0
51271995	E. faecium	117	24	vanB	1	1	1	1	1	1	1	0	1	1	1	1	1	1	0	0	1	1	1	0	1	1	1	1	0	0	1	1	0	0
51271996	E. faecium	117	24	vanB	1	1	1	0	1	1	1	1	1	1	1	1	0	1	1	0	1	1	1	0	1	1	0	1	0	0	1	1	0	0
51271997	E. faecium	117	24	vanB	1	1	1	1	1	1	1	1	1	1	1	1	0	1	1	0	1	1	1	0	1	1	1	1	0	0	1	1	0	0
51271998	E. faecium	117	24	vanB	1	1	1	1	1	1	1	0	1	1	1	1	1	1	1	0	1	1	1	0	1	1	0	1	0	0	1	1	0	0
51271999	E. faecium	117	3055	vanB	1	1	1	1	1	1	1	0	1	1	1	1	1	1	1	0	1	1	1	0	1	1	0	1	0	0	1	1	0	0
51272000	E. faecium	192	26	vanB	1	1	1	0	1	0	0	0	1	1	1	1	1	1	1	1	1	1	1	1	1	1	0	1	1	1	1	1	0	0
51272001	E. faecium	203	3061	vanB	1	1	1	0	1	1	1	0	1	1	1	1	1	1	0	1	1	1	1	1	1	1	0	1	0	0	1	1	0	0
51272002	E. faecium	192	3082	vanB	1	1	1	0	1	0	0	0	1	1	1	1	1	1	0	1	1	1	1	1	1	1	0	1	0	0	1	1	0	0
51272003	E. faecium	117	24	vanB	1	1	1	1	1	1	1	0	1	1	1	1	0	1	1	0	1	1	1	0	1	1	1	1	0	0	1	1	0	0
51272004	E. faecium	80	3098	vanA	1	1	1	1	1	0	1	0	1	1	1	1	0	1	1	0	1	1	1	0	1	1	1	1	0	0	1	1	0	0
51273071	E. faecium	192	3	vanB	1	1	1	0	1	0	1	0	1	1	1	1	1	1	0	1	1	1	1	1	1	1	1	1	1	1	1	1	0	0
51273073	E. faecium	192	3	vanB	1	1	1	0	1	0	1	0	1	1	1	1	1	1	1	1	1	1	1	1	1	1	1	1	1	1	1	1	0	0
51273074	E. faecium	192	26	vanB	1	1	1	0	1	0	1	0	1	1	1	1	1	1	0	1	1	1	1	1	1	1	1	1	1	1	1	1	0	0
51273075	E. faecium	192	26	vanB	1	1	1	0	1	0	1	0	1	1	1	1	0	1	1	1	1	1	1	1	1	1	0	1	1	0	1	1	0	0
51273076	E. faecium	192	26	vanB	1	1	1	0	1	0	1	0	1	1	1	1	0	1	1	1	1	1	1	1	1	1	1	1	1	1	1	1	0	0
51273077	E. faecium	192	26	vanB	1	1	1	0	1	0	1	0	1	1	1	1	0	1	0	1	1	1	1	1	1	1	1	1	1	0	1	1	0	0
51273078	E. faecium	192	3	vanB	1	1	1	0	1	0	1	0	1	1	1	1	0	1	1	1	1	1	1	1	1	1	0	1	1	1	1	1	0	0
51273079	E. faecium	192	26	vanB	1	1	1	0	1	0	1	0	1	1	1	1	0	1	0	1	1	1	1	1	1	1	1	1	1	1	1	1	0	0
51273080	E. faecium	192	3	vanB	1	1	1	0	1	0	1	0	1	1	1	1	1	1	0	1	1	1	1	1	1	1	0	1	1	1	1	1	0	0
51273081	E. faecium	192	26	vanB	1	1	1	0	1	0	1	0	1	1	1	1	1	1	1	1	1	1	1	1	1	1	1	1	1	1	1	1	0	0
51273082	E. faecium	192	26	vanB	1	1	1	0	1	0	1	1	1	1	1	1	1	1	0	1	1	1	1	1	1	1	1	1	1	1	1	1	0	0
51273083	E. faecium	192	3	vanB	1	1	1	0	1	0	1	1	1	1	1	1	1	1	0	1	1	1	1	1	1	1	0	1	1	1	1	1	0	0
51273084	E. faecium	192	3	vanB	1	1	1	0	1	0	1	1	1	1	1	1	1	1	1	1	1	1	1	1	1	1	0	1	1	1	1	1	0	0
51273085	E. faecium	192	26	vanB	1	1	1	0	1	0	1	1	1	1	1	1	1	1	0	1	1	1	1	1	1	1	1	1	1	1	1	1	0	0
51273086	E. faecium	192	3	vanB	1	1	1	0	1	0	1	0	1	1	1	1	1	1	0	1	1	1	1	1	1	1	1	1	1	1	1	1	0	0
51273087	E. faecium	192	26	vanB	1	1	1	0	1	0	1	0	1	1	1	1	0	1	0	1	1	1	1	1	1	1	1	1	1	1	1	1	0	0
51273088	E. faecium	192	3	vanB	1	1	1	0	1	0	1	0	1	1	1	1	1	1	0	1	1	1	1	1	1	1	1	1	1	1	1	1	0	0
51273089	E. faecium	192	3	vanB	1	1	1	0	1	0	1	0	1	1	1	1	1	1	0	1	1	1	1	1	1	1	1	1	1	1	1	1	0	0
51273090	E. faecium	192	3	vanB	1	1	1	0	1	0	1	0	1	1	1	1	1	1	0	1	1	1	1	1	1	1	1	1	1	1	1	1	0	0
51273091	E. faecium	192	3	vanB	1	1	1	0	1	0	1	1	1	1	1	1	1	1	0	1	1	1	1	1	1	1	1	1	1	1	1	1	0	0
51273092	E. faecium	192	3	vanB	1	1	1	0	1	0	1	0	1	1	1	1	1	1	1	1	1	1	1	1	1	1	0	1	1	1	1	1	0	0
51273093	E. faecium	192	3	vanB	1	1	1	0	1	0	1	0	1	1	1	1	1	1	1	1	1	1	1	1	1	1	1	1	1	1	1	1	0	0
51273094	E. faecium	192	3	vanB	1	1	1	0	1	0	1	1	1	1	1	1	1	1	1	1	1	1	1	1	1	1	1	1	1	1	1	1	0	0
51273095	E. faecium	192	3	vanB	1	1	1	0	1	0	1	0	1	1	1	1	1	1	1	1	1	1	1	1	1	1	1	1	1	1	1	1	0	0
51273096	E. faecium	192	3	vanB	1	1	1	0	1	0	1	0	1	1	1	1	1	1	0	1	1	1	1	1	1	1	1	1	1	1	1	1	0	0
51273097	E. faecium	192	3	vanB	1	1	1	0	1	0	1	0	1	1	1	1	1	1	0	1	1	1	1	1	1	1	1	1	1	1	1	1	0	0
51273098	E. faecium	192	3	vanB	1	1	1	0	1	0	1	0	1	1	1	1	1	1	0	1	1	1	1	1	1	1	1	1	1	1	1	1	0	0
51273099	E. faecium	192	26	vanB	1	1	1	0	1	0	1	0	1	1	1	1	0	1	0	1	1	1	1	1	1	1	1	1	1	1	1	1	0	0
51273100	E. faecium	192	26	vanB	1	1	1	0	1	0	1	0	1	1	1	1	0	1	0	1	1	1	1	1	1	1	1	1	1	1	1	1	0	0
51273101	E. faecium	192	3	vanB	1	1	1	0	1	0	1	0	1	1	1	1	1	1	0	1	1	1	1	1	1	1	1	1	1	1	1	1	0	0
51273102	E. faecium	192	26	vanB	1	1	1	0	1	0	1	0	1	1	1	1	1	1	1	1	1	1	1	1	1	1	0	1	1	1	1	1	0	0
51273103	E. faecium	192	3	vanB	1	1	1	0	1	0	1	0	1	1	1	1	1	1	1	1	1	1	1	1	1	1	1	1	1	1	1	1	0	0
51273104	E. faecium	192	3	vanB	1	1	1	0	1	0	1	0	1	1	1	1	1	1	1	1	1	1	1	1	1	1	1	1	1	1	1	1	0	0
51273105	E. faecium	192	3	vanB	1	1	1	0	1	0	1	0	1	1	1	1	1	1	1	1	1	1	1	1	1	1	1	1	1	1	1	1	0	0
51273106	E. faecium	192	3	vanB	1	1	1	0	1	0	1	1	1	1	1	1	1	1	1	1	1	1	1	1	1	1	1	1	1	1	1	1	0	0
51273107	E. faecium	192	26	vanB	1	1	1	0	1	0	1	1	1	1	1	1	1	1	1	1	1	1	1	1	1	1	1	1	1	1	1	1	0	0
51273108	E. faecium	192	26	vanB	1	1	1	0	1	0	1	0	1	1	1	1	1	1	0	1	1	1	1	1	1	1	1	1	1	1	1	1	0	0
51273451	E. faecium	192	26	vanB	1	1	1	0	1	0	1	0	1	1	1	1	0	1	1	1	1	1	1	1	1	1	1	1	1	1	1	1	0	0
51273452	E. faecium	192	26	vanB	1	1	1	0	1	0	1	0	1	1	1	1	1	1	0	1	1	1	1	1	1	1	1	1	1	0	1	1	0	0
51273453	E. faecium	192	26	vanB	1	1	1	0	1	0	1	0	1	1	1	1	1	1	1	1	1	1	1	1	1	1	0	1	1	1	1	1	0	0
51273454	E. faecium	192	26	vanB	1	1	1	0	1	0	1	1	1	1	1	1	1	1	0	1	1	1	1	1	1	1	1	1	1	1	1	1	0	0
51273455	E. faecium	192	3	vanB	1	1	1	0	1	0	1	1	1	1	1	1	1	1	0	1	1	1	1	1	1	1	1	1	1	1	1	1	0	0
51273456	E. faecium	202	3078	vanB	1	1	1	0	1	1	1	1	1	1	1	1	0	1	1	0	1	1	1	1	1	1	0	1	1	1	1	1	0	0
51273457	E. faecium	1056	6223	vanA	1	1	1	0	1	0	1	1	0	0	0	1	0	1	0	1	1	1	1	1	1	1	0	0	1	1	1	1	0	0
51273458	E. faecium	192	26	vanB	1	1	1	0	1	0	1	1	1	1	1	1	1	1	1	1	1	1	1	1	1	1	1	1	1	1	1	1	0	0
51273459	E. faecium	192	3	vanB	1	1	1	0	1	0	1	1	1	1	1	1	0	1	0	1	1	1	1	1	1	1	1	1	1	1	1	1	0	0
51273460	E. faecium	192	26	vanB	1	1	1	0	1	0	1	1	1	1	1	1	0	1	0	1	1	1	1	1	1	1	0	1	1	1	1	1	0	0
51273461	E. faecium	192	26	vanB	1	1	1	0	1	0	1	0	1	1	1	1	1	1	0	1	1	1	1	1	1	1	1	1	1	0	1	1	0	0
51273462	E. faecium	192	3	vanB	1	1	1	0	1	0	1	1	1	1	1	1	0	1	0	1	1	1	1	1	1	1	1	1	1	1	1	1	0	0
51273464	E. faecium	192	26	vanB	1	1	1	0	1	0	1	1	1	1	1	1	0	1	0	1	1	1	1	1	1	1	1	1	1	0	1	1	0	0
51273465	E. faecium	192	26	vanB	1	1	1	0	1	0	1	1	1	1	1	1	0	1	1	1	1	1	1	1	1	1	0	1	1	1	1	1	0	0
51273467	E. faecium	192	3	vanB	1	1	1	0	1	0	1	0	1	1	1	1	1	1	0	1	1	1	1	1	1	1	0	1	1	1	1	1	0	0
51273468	E. faecium	192	3	vanB	1	1	1	0	1	0	1	0	1	1	1	1	1	1	0	1	1	1	1	1	1	1	1	1	1	0	1	1	0	0
51273469	E. faecium	192	26	vanB	1	1	1	0	1	0	1	0	1	1	1	1	1	1	1	1	1	1	1	1	1	1	0	1	1	1	1	1	0	0
51273470	E. faecium	192	26	vanB	1	1	1	0	1	0	1	0	1	1	1	1	1	1	0	1	1	1	1	1	1	1	0	1	1	1	1	1	0	0
51273471	E. faecium	192	26	vanB	1	1	1	0	1	0	1	0	1	1	1	1	0	1	1	1	1	1	1	1	1	1	1	1	1	1	1	1	0	0
51273472	E. faecium	192	26	vanB	1	1	1	0	1	0	1	0	1	1	1	1	0	1	0	1	1	1	1	1	1	1	0	1	1	1	1	1	0	0
51273473	E. faecium	192	26	vanB	1	1	1	0	1	0	1	0	1	1	1	1	1	1	0	1	1	1	1	1	1	1	0	1	1	1	1	1	0	0
51273474	E. faecium	192	26	vanB	1	1	1	0	1	0	1	1	1	1	1	1	0	1	1	1	1	1	1	1	1	1	1	1	0	0	1	1	0	0
51273475	E. faecium	192	3	vanB	0	1	1	0	1	0	1	0	1	1	1	1	0	1	0	1	1	1	1	1	1	1	0	1	1	0	1	1	0	0
51273476	E. faecium	192	26	vanB	1	1	1	0	1	0	1	0	1	1	1	1	0	1	0	1	1	1	1	1	1	1	0	1	1	0	1	1	0	0
51273477	E. faecium	192	26	vanB	1	1	1	0	1	0	1	0	1	1	1	1	1	1	0	1	1	1	1	1	1	1	0	1	1	0	1	1	0	0
51273478	E. faecium	192	3080	vanB	1	1	1	0	1	0	1	0	1	1	1	1	1	1	0	1	1	1	1	1	1	1	0	1	1	1	1	1	0	0
51273479	E. faecium	192	3	vanB	1	1	1	0	1	0	1	0	1	1	1	1	1	1	0	1	1	1	1	1	1	1	0	1	0	1	1	1	0	0
51273480	E. faecium	192	3	vanB	1	1	1	0	1	0	1	0	1	1	1	1	1	1	0	1	1	1	1	1	1	1	0	1	1	1	1	1	0	0
51273481	E. faecium	192	26	vanB	1	1	1	0	1	0	1	1	1	1	1	1	1	1	1	1	1	1	1	1	1	1	0	1	1	1	1	1	0	0
51273482	E. faecium	192	3	vanB	1	1	1	0	1	0	1	1	1	1	1	1	1	1	0	1	1	1	1	1	1	1	0	1	1	1	1	1	0	0
51273483	E. faecium	192	3	vanB	1	1	1	0	1	0	1	0	1	1	1	1	1	1	0	1	1	1	1	1	1	1	0	1	1	1	1	1	0	0
51273484	E. faecium	192	26	vanB	1	1	1	0	1	0	1	0	1	1	1	1	0	1	1	1	1	1	1	1	1	1	0	1	1	1	1	1	0	0
51273485	E. faecium	192	26	vanB	1	1	1	0	1	0	1	0	1	1	1	1	1	1	1	1	1	1	1	1	1	1	1	1	1	1	1	1	0	0
51273486	E. faecium	192	26	vanB	1	1	1	0	1	0	1	0	1	1	1	1	1	1	1	1	1	1	1	1	1	1	1	1	1	1	1	1	0	0
51273487	E. faecium	192	26	vanB	1	1	1	0	1	0	1	0	1	1	1	1	1	1	0	1	1	1	1	1	1	1	1	1	1	1	1	1	0	0
51273488	E. faecium	192	3	vanB	1	1	1	0	1	0	1	0	1	1	1	1	0	1	1	1	1	1	1	1	1	1	1	1	1	1	1	1	0	0
51273489	E. faecium	192	3	vanB	1	1	1	0	1	0	1	0	1	1	1	1	1	1	0	0	1	1	1	1	1	1	1	1	1	1	1	1	0	0
51273490	E. faecium	192	26	vanB	1	1	1	0	1	0	1	0	1	1	1	1	0	1	1	0	1	1	1	1	1	1	1	1	1	1	1	1	0	0
51273491	E. faecium	192	26	vanB	1	1	1	0	1	0	1	0	1	1	1	1	0	1	0	1	1	1	1	1	0	1	1	1	1	1	1	1	0	0
51273492	E. faecium	192	26	vanB	1	1	1	0	1	0	1	1	1	1	1	1	1	1	1	1	1	1	1	1	1	1	1	1	1	1	1	1	0	0
51273493	E. faecium	192	3	vanB	1	1	1	0	1	0	1	1	1	1	1	1	1	1	0	1	1	1	1	1	1	1	1	1	1	1	1	1	0	0
51273494	E. faecium	192	3	vanB	1	1	1	0	1	0	1	1	1	1	1	1	1	1	0	1	1	1	1	1	1	1	1	1	1	1	1	1	0	0
51273495	E. faecium	80	3099	vanB	1	1	1	0	1	0	1	0	1	1	1	1	1	1	0	1	1	1	1	0	1	1	0	1	0	0	1	1	0	0
51273496	E. faecium	192	3	vanB	1	1	1	0	1	0	1	0	1	1	1	1	1	1	0	1	1	1	1	1	1	1	0	1	1	1	1	1	0	0
51273497	E. faecium	192	3	vanB	1	1	1	0	1	0	1	0	1	1	1	1	1	1	0	1	1	1	1	1	1	1	1	1	1	1	1	1	0	0
51273498	E. faecium	192	3	vanB	1	1	1	0	1	0	1	1	1	1	1	1	1	1	0	1	1	1	1	1	1	1	1	1	1	1	1	1	0	0
51273553	E. faecium	17	3104	vanA	1	1	1	1	1	1	1	1	1	1	1	1	1	1	1	1	1	1	1	1	1	1	1	1	0	0	1	1	0	0
51273875	E. faecium	80	3097	vanA	1	1	1	0	1	1	0	1	1	1	1	1	1	1	1	1	1	1	1	0	1	1	1	1	0	0	1	1	0	0
51274612	E. faecium	192	3	vanB	1	1	1	0	1	0	1	0	1	1	1	1	1	1	0	1	1	1	1	1	1	1	1	1	0	0	1	1	0	0
51274613	E. faecium	192	3	vanB	1	1	1	0	1	0	1	0	1	1	1	1	1	1	1	1	1	1	1	1	1	1	0	1	1	1	1	1	0	0
51274614	E. faecium	192	26	vanB	0	1	1	0	1	0	1	0	1	1	1	1	0	1	1	1	1	1	1	1	1	1	1	1	1	1	1	1	0	0
51274615	E. faecium	192	3	vanB	1	1	1	0	1	0	1	0	1	1	1	1	1	1	1	1	1	1	1	1	1	1	0	1	1	1	1	1	0	0
51274616	E. faecium	192	3	vanB	1	1	1	0	1	0	1	1	1	1	1	1	1	1	0	1	1	1	1	1	1	1	1	1	1	1	1	1	0	0
51274617	E. faecium	192	3	vanB	1	1	1	0	1	0	1	0	1	1	1	1	1	1	1	1	1	1	1	1	1	1	0	1	1	1	1	1	0	0
51274618	E. faecium	192	3	vanB	1	1	1	0	1	0	1	0	1	1	1	1	0	1	0	1	1	1	1	1	1	1	0	1	1	1	1	1	0	0
51274619	E. faecium	192	26	vanB	1	1	1	0	1	0	1	1	1	1	1	1	1	1	0	1	1	1	1	1	1	1	0	1	1	1	1	1	0	0
51274620	E. faecium	192	3	vanB	1	1	1	0	1	0	1	1	1	1	1	1	1	1	0	1	1	1	1	1	1	1	1	1	1	1	1	1	0	0
51274621	E. faecium	192	26	vanB	1	1	1	0	1	0	1	1	1	1	1	1	1	1	0	1	1	1	1	1	1	1	1	1	1	1	1	1	0	0
51274622	E. faecium	192	3	vanB	1	1	1	0	1	0	1	1	1	1	1	1	1	1	0	1	1	1	1	1	1	1	1	1	1	1	1	1	0	0
51274623	E. faecium	192	3	vanB	1	1	1	0	1	0	1	0	1	1	1	1	1	1	0	1	1	1	1	1	1	1	1	1	1	0	1	1	0	0
51274625	E. faecium	192	3	vanB	1	1	1	0	1	0	1	1	1	1	1	1	1	1	1	1	1	1	1	1	1	1	0	1	1	1	1	1	0	0
51274626	E. faecium	192	3	vanB	1	1	1	0	1	0	1	1	1	1	1	1	1	1	1	1	1	1	1	1	1	1	0	1	1	1	1	1	0	0
51274627	E. faecium	192	26	vanB	1	1	1	0	1	0	1	1	1	1	1	1	1	1	0	1	1	1	1	1	1	1	1	1	1	1	1	1	0	0
51274628	E. faecium	192	3	vanB	1	1	1	0	1	0	1	1	1	1	1	1	1	1	0	1	1	1	1	1	1	1	0	1	1	1	1	1	0	0
51274629	E. faecium	192	26	vanB	1	1	1	0	1	0	1	0	1	1	1	1	1	1	1	1	1	1	1	1	1	1	0	1	1	1	1	1	0	0
51274630	E. faecium	192	3	vanB	1	1	1	0	1	0	1	0	1	1	1	1	1	1	1	1	1	1	1	1	1	1	0	1	1	1	1	1	0	0
51274631	E. faecium	192	26	vanB	1	1	1	0	1	0	1	1	1	1	1	1	1	1	0	1	1	1	1	1	1	1	1	1	1	1	1	1	0	0
51274632	E. faecium	192	3	vanB	1	1	1	0	1	0	1	0	1	1	1	1	1	1	1	1	1	1	1	1	1	1	0	1	1	1	1	1	0	0
51274633	E. faecium	192	26	vanB	1	1	1	0	1	0	1	0	1	1	1	1	1	1	1	1	1	1	1	1	1	1	0	1	1	1	1	1	0	0
51274634	E. faecium	192	3	vanB	0	1	1	0	1	0	1	0	1	1	1	1	1	1	0	1	1	1	1	1	1	1	1	1	1	0	1	1	0	0
51274635	E. faecium	192	3	vanB	1	1	1	0	1	0	1	1	1	1	1	1	1	1	1	1	1	1	1	1	1	1	0	1	1	1	1	1	0	0
51274636	E. faecium	192	3	vanB	1	1	1	0	1	0	1	0	1	1	1	1	1	1	1	1	1	1	1	1	1	1	0	1	1	0	1	1	0	0
51274637	E. faecium	192	3	vanB	1	1	1	0	1	0	1	0	1	1	1	1	0	1	1	1	1	1	1	1	1	1	0	1	0	1	1	1	0	0
51274638	E. faecium	192	3	vanB	1	1	1	0	1	0	1	0	1	1	1	1	1	1	0	1	1	1	1	1	1	1	1	1	0	0	1	1	0	0
51274639	E. faecium	192	3	vanB	1	1	1	0	1	0	1	0	1	1	1	1	1	1	0	1	1	1	1	1	1	1	0	1	1	1	1	1	0	0
51274640	E. faecium	192	3091	vanB	1	1	1	0	1	0	1	0	1	1	1	1	1	1	1	1	1	1	1	1	1	1	1	1	1	1	1	1	0	0
51274641	E. faecium	192	3	vanB	1	1	1	0	1	0	1	0	1	1	1	1	1	1	1	1	1	1	1	1	1	1	0	1	1	1	1	1	0	0
51274642	E. faecium	192	3	vanB	1	1	1	0	1	0	1	1	1	1	1	1	1	1	1	1	1	1	1	1	1	1	1	1	1	1	1	1	0	0
51274643	E. faecium	117	24	vanB	1	1	1	0	1	1	1	0	1	1	1	1	1	1	1	0	1	1	1	0	1	1	1	1	0	0	1	1	0	0
51276488	E. faecium	117	3054		1	1	1	1	1	1	1	1	1	1	1	1	1	1	1	0	1	1	1	0	1	1	1	1	0	0	1	1	0	0
51276490	E. faecium	192	3089		1	1	1	1	1	0	1	0	1	1	1	1	1	1	1	1	1	1	1	1	1	1	1	1	1	1	1	1	0	0
51276491	E. faecium	203	3056		1	1	1	1	1	1	1	0	1	1	1	1	1	1	1	1	1	1	1	1	1	1	1	1	1	1	1	1	0	0
51276492	E. faecium	17	3035		1	1	1	0	1	0	1	0	1	1	1	1	0	0	0	1	1	1	1	1	1	1	1	1	0	0	1	1	0	0
51276494	E. faecium	203	3061		1	1	1	1	1	1	1	0	1	1	1	1	1	1	0	1	1	1	1	1	1	1	1	1	1	1	1	1	0	0
51276495	E. faecium	203	3056		1	1	1	1	1	1	1	0	0	0	0	0	1	1	0	1	1	1	1	1	1	1	1	1	1	1	1	1	0	0
51276496	E. faecium	192	3081		1	1	1	1	1	0	1	0	0	0	0	0	1	1	0	0	1	1	1	1	1	1	1	1	1	1	1	1	0	0
51276497	E. faecium	117	24		1	1	1	1	1	1	1	1	1	1	1	1	0	1	1	0	1	1	1	0	1	1	0	1	0	0	1	1	0	0
51276498	E. faecium	192	17		1	1	1	1	1	0	1	1	1	1	1	1	1	1	0	0	0	0	0	0	1	1	1	1	1	1	1	1	0	0
51276499	E. faecium	203	3061		1	1	1	1	1	1	1	0	1	1	1	1	0	1	1	1	1	1	1	1	1	1	1	1	0	0	1	1	0	0
51276500	E. faecium	80	16		1	1	1	0	1	0	0	0	1	1	1	1	1	1	0	1	1	1	1	0	1	1	1	1	0	0	1	1	0	0
51276501	E. faecium	203	191		1	1	1	1	1	1	1	0	1	1	1	1	1	1	1	1	1	1	1	1	1	1	1	1	0	0	1	1	0	0
51276502	E. faecium	117	3054		1	1	1	1	1	1	1	1	1	1	1	1	1	1	1	0	1	1	1	0	1	1	1	1	0	0	1	1	0	0
51276507	E. faecium	192	3080	vanB	1	1	1	0	1	0	1	0	1	1	1	1	1	1	0	1	1	1	1	1	1	1	1	1	1	1	1	1	0	0
51276508	E. faecium	80	3097	vanA	1	1	1	0	1	1	0	1	1	1	1	1	1	1	1	1	1	1	1	0	1	1	1	1	0	0	1	1	0	0
51276509	E. faecium	18	3042	vanA	1	1	1	1	1	0	1	1	1	1	1	1	1	1	1	1	1	1	1	1	1	1	1	1	0	0	1	1	0	0
51276510	E. faecium	80	3100	vanA	1	1	1	0	1	0	0	1	1	1	1	1	0	1	0	0	1	1	1	0	1	1	0	1	0	0	1	1	0	0
51276511	E. faecium	117	24	vanB	1	1	1	1	1	1	1	1	1	1	1	1	1	1	0	0	1	1	1	0	1	1	1	1	0	0	1	1	0	0
51276512	E. faecium	117	24	vanB	1	1	1	1	1	1	1	0	1	1	1	1	1	1	0	0	1	1	1	0	1	1	1	1	0	0	1	1	0	0
51276513	E. faecium	2063	3037	vanA	1	1	1	0	1	1	1	0	1	1	1	1	1	1	0	0	1	1	1	1	1	1	0	1	0	0	1	1	0	0
51276514	E. faecium	203	3061	vanB	1	1	1	1	1	1	1	0	1	1	1	1	1	1	0	1	1	1	1	1	1	1	1	1	0	0	1	1	0	0
51280801	E. faecium	203	3074		1	1	1	1	1	1	1	0	1	1	1	1	1	1	1	1	1	1	1	0	1	1	1	1	0	0	1	1	0	0
51280802	E. faecium	80	16		1	1	1	0	1	0	0	1	1	1	1	1	1	1	1	1	1	1	1	0	1	1	1	1	0	0	1	1	0	0
51296109	E. faecium	80	3097	vanA	1	1	1	0	1	1	0	0	1	1	1	1	1	1	1	1	1	1	1	0	1	1	1	1	0	0	1	1	0	0
51296110	E. faecium	203	191	vanA	1	1	1	1	1	1	1	0	1	1	1	1	1	1	1	1	1	1	1	1	1	1	1	1	0	0	1	1	0	0
51268383 (reference)	E. faecium	203	3056		1	1	1	1	1	1	1	1	1	1	1	1	1	1	1	1	1	1	1	1	1	1	1	1	1	1	1	1	0	0
K59-16	E. faecium	440	6224		1	1	1	1	1	0	1	1	1	1	1	1	0	1	0	0	1	1	1	1	1	1	0	1	0	0	1	1	0	0
K59-17	E. faecium	22	6225		1	1	1	0	1	0	0	0	1	1	1	1	0	1	0	0	1	1	1	1	1	1	0	0	0	0	1	1	0	0
K59-18	E. faecium	574	6226		1	1	1	1	1	0	1	0	1	1	1	1	0	1	1	1	1	1	1	0	1	1	0	1	0	0	1	1	0	0
K59-20	E. faecium	203	3062		1	1	1	1	1	1	1	0	1	1	1	1	0	1	0	1	1	1	1	1	1	1	0	1	1	1	1	1	0	0
K59-21	E. faecium	203	3067		1	1	1	1	1	1	1	1	1	1	1	1	0	1	0	0	1	1	1	1	1	1	0	1	1	1	1	1	0	0
K59-22	E. faecium	78	6227		1	1	1	1	1	0	1	1	1	1	1	1	0	1	0	1	1	1	1	1	1	1	0	1	1	1	1	1	0	0
K59-23	E. faecium	203	3068		1	1	1	1	1	0	1	1	1	1	1	1	0	1	0	0	1	1	1	1	1	1	0	1	1	1	1	1	0	0
K59-25	E. faecium	203	3067		1	1	1	1	1	1	1	1	1	1	1	1	0	1	0	0	1	1	1	1	1	1	0	1	1	1	1	1	0	0
K59-27	E. faecium	17	3030		1	1	1	1	1	1	1	0	1	1	1	1	1	1	0	1	1	1	1	1	1	1	0	1	1	1	1	1	0	0
K59-28	E. faecium	17	3033		1	1	1	1	1	0	1	1	1	1	1	1	0	1	0	0	0	0	0	0	1	1	0	1	0	0	1	1	0	0
K59-29	E. faecium	203	3067		1	1	1	1	1	1	1	1	1	1	1	1	1	1	0	1	1	0	1	1	1	1	0	1	1	1	1	1	0	0
K59-30	E. faecium	192	1217		1	1	1	1	1	0	1	0	1	1	1	1	0	1	0	1	1	1	1	1	1	1	0	1	1	1	1	1	0	0
K59-31	E. faecium	1421	3031		1	1	1	1	1	0	1	0	1	1	1	1	0	1	0	0	1	1	1	1	1	1	0	1	1	1	1	1	0	0
K59-32	E. faecium	203	3067		1	1	1	1	1	1	1	1	1	1	1	1	1	1	0	0	1	1	1	1	1	1	0	1	1	1	1	1	0	0
K59-33	E. faecium	203	3069		1	1	1	1	1	1	1	1	1	0	0	1	0	1	0	0	1	1	1	1	1	1	0	1	1	1	1	1	0	0
K59-34	E. faecium	192	397		1	1	1	1	1	0	1	0	1	1	1	1	1	1	0	0	1	1	1	1	1	1	0	1	1	1	1	1	0	0
K59-35	E. faecium	203	3067		1	1	1	1	1	1	1	0	1	1	1	1	0	1	0	0	1	1	1	1	1	1	0	1	1	0	1	1	0	0
K59-36	E. faecium	575	6229		1	1	1	0	1	0	1	0	0	0	0	0	0	1	0	0	1	1	1	1	1	1	0	0	0	0	1	1	0	0
K59-37	E. faecium	203	3061		1	1	1	1	1	1	1	0	1	1	1	1	1	1	1	1	1	1	1	1	1	1	0	1	1	1	1	1	0	0
K59-40	E. faecium	203	3061		1	1	1	1	1	1	1	0	1	0	0	1	1	1	0	1	1	1	1	1	1	1	0	1	1	1	1	1	0	0
K59-41	E. faecium	203	3067		1	1	1	1	1	1	1	1	1	1	1	1	1	1	0	1	1	1	1	1	1	1	0	1	1	1	1	1	0	0
K59-42	E. faecium	192	1217		1	1	1	1	1	0	1	1	1	1	1	1	0	1	1	0	1	1	1	1	1	1	0	1	1	0	1	1	0	0
K59-43	E. faecium	192	3092		1	1	1	1	1	0	1	1	1	1	1	1	0	1	1	0	1	1	1	1	1	1	0	1	1	1	1	1	0	0
K59-44	E. faecium	32	5262		0	1	1	0	1	0	0	1	1	1	1	1	1	1	0	0	1	1	1	0	0	1	0	0	0	0	1	1	0	0
K59-46	E. faecium	533	6230		1	1	1	0	1	0	0	0	1	1	1	1	1	1	1	0	1	1	1	1	0	1	0	0	0	0	1	1	0	0
K59-49	E. faecium	32	6232		1	1	1	0	1	0	0	0	1	1	1	1	0	1	1	0	1	1	1	1	1	1	0	0	0	0	1	1	0	0
K59-50	E. faecium	202	3076		1	1	1	1	1	0	1	1	1	1	1	1	0	1	0	0	1	1	1	0	1	1	0	1	0	0	1	1	0	0
K59-51	E. faecium	18	3052		1	1	1	0	1	0	1	1	1	1	1	1	0	1	0	1	1	1	1	1	1	1	0	1	0	0	1	1	0	0
K59-53	E. faecium	132	6234		1	1	1	1	1	0	0	1	1	1	1	1	1	1	0	1	1	1	1	1	1	1	0	0	0	0	1	1	0	0
K59-54	E. faecium	203	3067		1	1	1	1	1	0	1	0	1	1	1	1	0	1	0	1	1	1	1	1	1	1	0	1	1	1	1	1	0	0
K59-55	E. faecium	279	6235		1	1	1	1	1	0	0	1	1	1	1	1	1	1	0	1	1	1	1	1	1	1	1	0	0	0	1	1	0	0
K59-56	E. faecium	203	3073		1	1	1	1	1	1	1	1	1	1	1	1	1	1	1	0	1	1	1	1	1	1	0	1	1	1	1	1	0	0
K59-57	E. faecium	38	6236		0	1	1	0	1	0	0	1	1	1	1	1	1	1	0	1	1	1	1	1	0	1	0	0	1	1	1	1	0	0
K59-58	E. faecium	132	6237		1	1	1	1	1	0	1	0	1	1	1	1	1	1	0	1	1	1	1	1	1	1	0	1	0	0	1	1	0	0
K59-59	E. faecium	203	3061		1	1	1	1	1	1	1	1	0	0	0	0	1	1	1	1	1	1	1	0	1	1	1	1	1	1	1	1	0	0
K59-60	E. faecium	203	3061		1	1	1	1	1	1	1	1	1	1	1	1	1	1	1	1	1	1	1	1	1	1	0	1	1	1	1	1	0	0
K59-62	E. faecium	282	6238		1	1	1	0	1	1	0	1	1	1	1	1	1	1	0	0	1	1	1	1	1	1	0	1	0	0	1	1	0	0
K59-63	E. faecium	17	3034		1	1	1	1	1	0	1	0	1	1	1	1	0	1	1	1	1	1	1	1	1	1	0	1	1	1	1	1	0	0
K59-64	E. faecium	17	3034		1	1	1	1	1	0	1	0	1	1	1	1	0	1	0	1	1	1	1	1	1	1	0	1	1	1	1	1	0	0
K59-65	E. faecium	17	3034		1	1	1	1	1	0	1	0	1	1	1	1	1	1	0	0	1	1	1	1	1	1	0	1	1	1	1	1	0	0
K59-66	E. faecium	18	3044		1	1	1	0	1	0	0	0	1	1	1	1	0	1	1	0	1	1	1	0	1	1	0	1	0	0	1	1	0	0
K59-67	E. faecium	18	3043		1	1	1	1	1	0	1	0	1	1	1	1	1	1	0	1	1	1	1	1	1	1	0	1	0	0	1	1	0	0
K59-68	E. faecium	203	3069		1	1	1	1	1	1	1	1	1	1	1	1	1	1	1	0	1	1	1	1	1	1	1	1	1	1	1	1	0	0
K59-69	E. faecium	18	3043		1	1	1	1	1	0	1	0	1	1	1	1	1	1	0	1	1	1	1	1	1	1	0	1	0	0	1	1	0	0
K59-70	E. faecium	18	3050		1	1	1	0	1	0	1	0	1	1	1	1	1	1	0	1	1	1	1	0	1	1	0	1	0	0	1	1	0	0
K59-71	E. faecium	203	3070		1	1	1	1	1	1	1	0	1	1	1	1	1	1	0	1	1	1	1	1	1	1	0	1	1	1	1	1	0	0
K59-72	E. faecium	203	3072		1	1	1	1	1	1	1	0	1	1	1	1	0	1	1	0	1	1	1	1	1	1	0	1	1	1	1	1	0	0
K59-73	E. faecium	440	254		1	1	1	1	1	0	0	0	1	1	1	1	0	1	1	0	1	1	1	1	1	1	0	1	0	0	1	1	0	0
K59-74	E. faecium	18	3045		1	1	1	0	1	0	0	0	1	1	1	1	0	1	0	1	1	1	1	0	1	1	0	1	0	0	1	1	0	0
K59-75	E. faecium	203	3071		1	1	1	1	1	1	1	1	0	0	0	0	0	1	0	1	0	0	0	1	1	1	0	1	1	1	1	1	0	0
K59-76	E. faecium	18	3046		1	1	1	0	1	0	1	1	1	1	1	1	1	1	0	1	1	1	1	0	1	1	0	1	0	0	1	1	0	0
K59-77	E. faecium	78	6239		1	1	1	1	1	0	1	0	1	1	1	1	1	1	0	1	1	1	1	1	1	1	0	1	1	1	1	1	0	0
K59-78	E. faecium	78	1196		1	1	1	1	1	0	1	0	1	1	1	1	1	1	0	1	1	1	1	1	1	1	0	1	1	1	1	1	0	0
K59-79	E. faecium	203	3075		1	1	1	1	1	1	1	0	1	1	1	1	1	1	0	1	1	1	1	1	1	1	0	1	0	0	1	1	0	0
K59-80	E. faecium	203	3061		1	1	1	1	1	1	1	0	1	1	1	1	1	1	0	1	1	1	1	1	1	1	0	1	1	1	1	1	0	0
K59-81	E. faecium	203	3061		1	1	1	1	1	1	1	0	1	1	1	1	1	1	0	1	1	1	1	1	1	1	0	1	1	1	1	1	0	0
K60-01	E. faecium	203	3072		1	1	1	1	1	1	1	0	1	1	1	1	1	1	0	0	1	1	1	1	1	1	0	1	1	1	1	1	0	0
K60-02	E. faecium	52	6240		0	1	1	0	1	0	0	1	1	1	1	1	1	1	1	1	1	1	1	1	0	1	0	0	0	0	1	1	0	0
K60-03	E. faecium	202	3076		1	1	1	1	1	0	1	1	1	1	1	1	1	1	1	1	1	1	1	0	1	1	0	1	0	0	1	1	0	0
K60-04	E. faecium	203	3061		1	1	1	1	1	1	1	0	1	1	1	1	1	1	0	1	1	1	1	1	1	1	0	1	1	1	1	1	0	0
K60-05	E. faecium	202	3076		1	1	1	1	1	0	1	0	1	1	1	1	1	1	1	1	1	1	1	0	1	1	0	1	0	0	1	1	0	0
K60-06	E. faecium	203	3067		1	1	1	1	1	1	1	0	1	1	1	1	1	1	0	1	1	1	1	1	1	1	0	1	1	1	1	1	0	0
K60-07	E. faecium	578	6241		1	1	1	1	1	0	1	0	1	1	1	1	0	1	0	1	1	1	1	1	1	1	0	1	1	1	1	1	0	0
K60-08	E. faecium	17	3030		1	1	1	1	1	1	1	1	1	1	1	1	0	1	0	0	1	1	1	1	1	1	0	1	1	1	1	1	0	0
K60-10	E. faecium	17	3030		1	1	1	1	1	1	1	1	1	1	1	1	1	1	0	0	1	1	1	1	1	1	0	1	1	1	1	1	0	0
K60-12	E. faecium	192	397		1	1	1	1	1	0	1	0	1	1	1	1	1	1	1	0	1	1	1	1	1	1	0	1	1	0	1	1	0	0
K60-13	E. faecium	17	3031		1	1	1	1	1	0	1	0	1	1	1	1	1	1	1	0	1	1	1	1	1	1	0	1	1	1	1	1	0	0
K60-14	E. faecium	192	397		1	1	1	1	1	0	1	1	1	1	1	1	1	1	1	1	1	1	1	1	1	1	1	1	1	1	1	1	0	0
K60-15	E. faecium	18	3048		1	1	1	0	1	0	1	1	1	1	1	1	1	1	1	1	1	1	1	0	1	1	0	1	0	0	1	1	0	0
K60-16	E. faecium	17	3032		1	1	1	1	1	1	1	1	1	1	1	1	1	1	1	1	1	1	1	1	1	1	0	1	0	0	1	1	0	0
K60-17	E. faecium	17	3031		1	1	1	1	1	0	1	0	1	1	1	1	1	1	1	1	1	1	1	1	1	1	0	1	1	1	1	1	0	0
K60-18	E. faecium	17	3031		1	0	1	1	1	0	1	0	1	1	1	1	1	1	0	0	1	1	1	1	1	1	0	1	1	1	1	1	0	0
K60-19	E. faecium	17	3032		1	1	1	1	1	1	1	0	1	1	1	1	1	1	0	1	1	1	1	1	1	1	0	1	0	0	1	1	0	0
K60-20	E. faecium	17	3031		1	1	1	1	1	0	1	1	1	1	1	1	1	1	1	0	1	1	1	1	1	1	0	1	1	1	1	1	0	0
K60-22	E. faecium	202	3076		1	1	1	1	1	0	1	1	1	1	1	1	1	1	1	1	1	1	1	0	1	1	0	1	0	0	1	1	0	0
K60-23	E. faecium	202	3076		1	1	1	1	1	0	1	0	1	1	1	1	1	1	1	1	1	1	1	1	1	1	0	1	0	0	1	1	0	0
K60-24	E. faecium	202	3076		1	1	1	1	1	0	1	0	1	1	1	1	1	1	1	1	1	1	1	0	1	1	0	1	0	0	1	1	0	0
K60-25	E. faecium	581	6243		0	1	1	0	1	0	0	0	0	0	0	0	0	1	1	0	1	1	1	1	0	0	0	0	0	0	1	1	0	0
K60-26	E. faecium	202	3076		1	1	1	1	1	0	1	0	1	1	1	1	1	1	1	1	1	1	1	0	1	1	0	1	0	0	1	1	0	0
K60-27	E. faecium	18	3051		1	1	1	0	1	0	1	0	1	1	1	1	1	1	0	1	1	1	1	1	1	1	0	1	0	0	1	1	0	0
K60-29	E. faecium	19	6245		1	1	1	0	1	0	0	1	1	1	1	1	0	1	0	0	1	1	1	1	1	1	0	0	0	0	1	1	0	0
K60-30	E. faecium	17	3031		1	1	1	1	1	0	1	0	1	1	1	1	1	1	1	0	1	1	1	1	1	1	0	1	1	1	1	1	0	0
K60-31	E. faecium	203	3067		1	1	1	1	1	1	1	0	1	1	1	1	1	1	0	0	1	1	1	1	1	1	0	1	1	1	1	1	0	0
K60-32	E. faecium	203	3069		1	1	1	1	1	1	1	0	1	1	1	1	1	1	0	0	1	1	1	1	1	1	0	1	1	1	1	1	0	0
K60-33	E. faecium	17	3031		1	1	1	1	1	0	1	0	1	1	1	1	1	1	1	0	1	1	1	1	1	1	0	1	1	1	1	1	0	0
K60-35	E. faecium	203	3069		1	1	1	1	1	1	1	0	1	1	1	1	0	1	0	0	1	1	1	1	1	1	0	1	1	1	1	1	0	0
K60-36	E. faecium	18	3048		1	1	1	0	1	0	1	0	1	1	1	1	0	1	0	1	1	1	1	0	1	1	0	1	0	0	1	1	0	0
K60-37	E. faecium	17	3031		1	1	1	1	1	0	1	0	1	1	1	1	1	1	1	0	1	1	1	1	1	1	0	1	1	1	1	1	0	0
K60-38	E. faecium	17	3030		1	1	1	1	1	1	1	0	1	1	1	1	1	1	0	0	1	1	1	1	1	1	0	1	1	1	1	1	0	0
K60-39	E. faecium	192	397		1	1	1	1	1	0	1	1	1	1	1	1	1	1	1	0	1	1	1	1	1	1	1	1	1	1	1	1	0	0
K60-40	E. faecium	202	3076		1	1	1	1	1	0	1	0	1	1	1	1	1	1	1	1	1	1	1	1	1	1	0	1	0	0	1	1	0	0
K60-42	E. faecium	22	6246		0	0	1	0	1	0	0	0	1	1	1	1	1	1	0	0	1	1	1	0	1	1	0	1	0	0	1	1	0	0
K60-43	E. faecium	18	388		1	1	1	1	1	0	0	1	1	1	1	1	1	1	0	1	1	1	1	0	1	1	0	1	0	0	1	1	0	0
TUH-2-18	E. faecium	17	1709	vanB	1	1	1	0	1	0	0	1	1	1	1	1	1	1	1	1	1	1	1	0	1	1	1	1	0	0	1	1	0	0
TUH-2-19	E. faecium	17	1709	vanB	1	1	1	0	1	0	0	0	1	1	1	1	1	1	1	1	1	1	1	0	1	1	1	1	0	0	1	1	0	0

## Sheet: VF profile E. lactis
File S4. VF gene profiles of all E. lactis (n=21) in this study
ID	Species	ST	Cluster type	acm	atlAEfm	bepA	capD	ccpA	ecbA	esp	fms15	gls20	gls33	glsB	glsB1	lysM1	lysM2	lysM3	pilA2	empA	empB	empC	prpA	ptsD	sagA	scm (both alleles)	sgrA	tirE1	tirE2	fnm	lysM4	bont/En	epx2
51268386	E. lactis	1033	6197	0	1	0	1	1	0	0	0	1	1	1	1	0	1	1	0	1	1	1	0	0	1	0	0	0	0	1	1	0	0
51269057	E. lactis	94	6199	1	1	1	0	1	0	0	0	1	1	1	1	0	1	0	1	1	1	1	0	0	1	0	0	0	0	1	1	0	0
51269062	E. lactis	361	1901	0	1	1	0	1	0	0	0	1	1	1	1	0	1	0	1	1	1	1	0	0	1	0	1	0	0	1	1	0	0
51269931	E. lactis	1102	6203	1	1	1	0	1	0	0	0	1	1	1	1	1	0	0	1	1	1	1	0	0	1	0	0	0	0	1	1	0	0
51270271	E. lactis	361	1901	0	1	1	0	1	0	0	0	0	1	1	0	0	1	0	0	1	1	1	0	0	1	0	1	0	0	1	1	0	0
51270814	E. lactis	2042	6205	0	1	1	0	1	0	0	0	1	1	1	1	0	1	0	1	1	1	1	0	0	1	0	0	0	0	1	1	0	0
51270815	E. lactis	2042	6205	0	1	1	0	1	0	0	0	1	1	1	1	0	1	0	1	1	1	1	0	0	1	0	0	0	0	1	1	0	0
51271169	E. lactis	328	6209	1	1	0	1	1	0	0	0	1	1	1	1	1	1	0	0	1	1	1	0	0	1	0	0	0	0	1	1	0	0
51271177	E. lactis	2047	6210	1	1	0	0	1	0	0	0	1	1	1	1	1	1	0	1	1	1	1	0	0	1	0	0	0	0	1	1	0	0
51271184	E. lactis	773	6211	0	1	0	0	1	0	0	0	1	1	1	1	1	1	0	0	1	1	1	0	0	0	0	0	0	0	1	1	0	0
51271185	E. lactis	289	5243	1	1	1	0	1	0	0	0	1	1	1	1	0	1	1	1	1	1	1	0	0	1	0	0	0	0	1	1	0	0
51271198	E. lactis	583	6212	0	1	0	0	1	0	0	0	1	1	1	1	0	1	1	1	1	1	1	0	0	1	0	0	0	0	1	1	0	0
51271889	E. lactis	108	6216	1	1	0	0	1	0	0	0	1	1	1	1	1	1	0	1	1	1	1	0	0	1	0	0	0	0	1	1	0	0
51271890	E. lactis	178	6217	0	1	1	0	1	0	0	0	1	1	1	1	0	1	1	1	0	0	0	0	0	1	0	1	0	0	1	1	0	0
51271896	E. lactis	178	6219	0	1	1	0	1	0	0	0	1	1	1	1	0	1	0	1	0	0	0	0	0	1	0	1	0	0	1	1	0	0
K59-19	E. lactis	296	426	0	1	1	0	1	0	0	0	1	1	1	1	0	1	0	0	1	1	1	0	0	1	0	1	0	0	1	1	0	0
K59-26	E. lactis	94	6228	0	1	1	0	1	0	0	0	1	1	1	1	0	1	0	1	0	0	0	0	0	1	0	1	0	0	1	1	0	0
K59-48	E. lactis	94	6231	0	1	1	0	1	0	0	0	1	1	1	1	0	1	0	1	0	0	0	0	0	1	0	1	0	0	1	1	0	0
K59-52	E. lactis	576	6233	0	1	1	0	1	0	0	0	1	1	1	1	0	1	1	1	1	1	1	0	0	1	0	0	0	0	1	1	0	0
K60-09	E. lactis	579	6242	0	1	1	0	1	0	0	0	1	0	0	1	0	1	0	0	1	1	1	0	0	1	0	0	0	0	1	1	0	0
K60-21	E. lactis	580	5402	0	1	1	0	1	0	0	0	1	1	1	1	0	1	0	0	0	0	0	0	0	1	0	0	0	0	1	1	0	0
